# Supplementary material for: Senescence of endothelial cells increases susceptibility to Kaposi’s sarcoma–associated herpesvirus infection via CD109-mediated viral entry
Source: J Clin Invest. 2024 Dec 12;135(4):e183561. doi: 10.1172/JCI183561 (PMC11827841; doi:10.1172/JCI183561)
Supplement: Supplemental table 1 [file jci-135-183561-s014.xlsx]

## Sheet: PercentMol
Accessions	Description	Cell lysate (%mol)				Cell pellet (%mol)
		+dc mock	+dc KSHV	-dc mock	-dc KSHV	+dc mock	+dc KSHV	-dc mock	-dc KSHV
A0A024QZP7	Cell division cycle 2, G1 to S and G2 to M, isoform CRA_a OS=Homo sapiens OX=9606 GN=CDK1 PE=1 SV=1				0.0126
A0A024QZX5	Serpin B6 OS=Homo sapiens OX=9606 GN=SERPINB6 PE=1 SV=1	0.0309	0.0379	0.0564	0.0679		0.0034		0.0121
A0A024R216	Hepatoma-derived growth factor, related protein 3, isoform CRA_a OS=Homo sapiens OX=9606 GN=HDGFRP3 PE=1 SV=1	0.0083	0.007	0.0045	0.0086	0.0033	0.0052	0.0047	0.0058
A0A024R4E5	High density lipoprotein binding protein (Vigilin), isoform CRA_a OS=Homo sapiens OX=9606 GN=HDLBP PE=1 SV=1	0.0193	0.0272	0.0327	0.0368	0.0059		0.0031	0.0022
A0A024R4M0	40S ribosomal protein S9 OS=Homo sapiens OX=9606 GN=RPS9 PE=1 SV=1	0.0561	0.0688	0.0282	0.0413	0.032	0.036	0.046	0.0644
A0A024R571	EH domain-containing protein 1 OS=Homo sapiens OX=9606 GN=EHD1 PE=1 SV=1	0.0822	0.0794	0.115	0.0914	0.0222	0.0329	0.0299	0.0816
A0A024R644	Ceroid-lipofuscinosis neuronal protein 5 OS=Homo sapiens OX=9606 GN=CLN5 PE=1 SV=1				0.0012
A0A024RA52	Proteasome subunit alpha type OS=Homo sapiens OX=9606 GN=PSMA2 PE=1 SV=1	0.0574	0.0705	0.0532	0.0549	0.0178	0.0281	0.0216	0.0689
A0A024RAC6	Elongin-A OS=Homo sapiens OX=9606 GN=ELOA PE=1 SV=1		0.0022			0.0003
A0A024RCR6	BAG6 OS=Homo sapiens OX=9606 GN=BAG6 PE=1 SV=1	0.0056	0.0058	0.0043	0.0035	0.0015	0.0018	0.0007
A0A075B6Q2	Formin-binding protein 1-like (Fragment) OS=Homo sapiens OX=9606 GN=FNBP1L PE=1 SV=1					0.0004
A0A075B730	Epiplakin OS=Homo sapiens OX=9606 GN=EPPK1 PE=1 SV=2		0.0011
A0A075B749	Myomegalin OS=Homo sapiens OX=9606 GN=PDE4DIP PE=1 SV=2					0.0001
A0A075B793	GRIP1-associated protein 1 OS=Homo sapiens OX=9606 GN=GRIPAP1 PE=1 SV=2	0.0004			0.0007
A0A087WSV8	Nucleobindin 2, isoform CRA_b OS=Homo sapiens OX=9606 GN=NUCB2 PE=1 SV=1	0.0086	0.0091	0.0107	0.0191	0.0013	0.0046	0.0051	0.0083
A0A087WT12	Glutathione peroxidase OS=Homo sapiens OX=9606 GN=GPX4 PE=1 SV=1	0.0086	0.008		0.0129	0.0026		0.0071	0.0047
A0A087WT23	UBX domain-containing protein 8 OS=Homo sapiens OX=9606 GN=UBXN8 PE=1 SV=1	0.001	0.0026	0.0027	0.0052	0.0012	0.0019
A0A087WT44	Heme oxygenase 2 OS=Homo sapiens OX=9606 GN=HMOX2 PE=1 SV=1	0.0212	0.0291	0.0367			0.0131
A0A087WT45	GRIP1-associated protein 1 OS=Homo sapiens OX=9606 GN=GRIPAP1 PE=1 SV=1			0.001
A0A087WT99	Ester hydrolase C11orf54 OS=Homo sapiens OX=9606 GN=C11orf54 PE=1 SV=1				0.0066
A0A087WTA5	Translation initiation factor eIF-2B subunit delta OS=Homo sapiens OX=9606 GN=EIF2B4 PE=1 SV=1					0.0011
A0A087WTB8	Ubiquitin carboxyl-terminal hydrolase OS=Homo sapiens OX=9606 GN=UCHL3 PE=1 SV=1			0.0359	0.0432		0.0212	0.0122	0.038
A0A087WTJ2	GIMAP1-GIMAP5 readthrough OS=Homo sapiens OX=9606 GN=GIMAP1-GIMAP5 PE=1 SV=1				0.001				0.0011
A0A087WTL4	Bcl-2-like protein 13 OS=Homo sapiens OX=9606 GN=BCL2L13 PE=1 SV=1				0.0097
A0A087WTT2	Transmembrane protein 230 OS=Homo sapiens OX=9606 GN=TMEM230 PE=1 SV=1						0.0025
A0A087WTU3	Testis-expressed protein 264 OS=Homo sapiens OX=9606 GN=TEX264 PE=1 SV=1						0.0013
A0A087WTW0	E3 ubiquitin-protein ligase UHRF1 OS=Homo sapiens OX=9606 GN=UHRF1 PE=1 SV=1	0.0025	0.0066		0.0005	0.0006	0.0007
A0A087WU14	Secretory carrier-associated membrane protein (Fragment) OS=Homo sapiens OX=9606 GN=SCAMP1 PE=1 SV=1				0.0052
A0A087WU64	DNA polymerase OS=Homo sapiens OX=9606 GN=POLA1 PE=1 SV=1	0.0009	0.0003
A0A087WUB9	Beta-catenin-like protein 1 OS=Homo sapiens OX=9606 GN=CTNNBL1 PE=1 SV=1	0.0053	0.0037	0.0022	0.0017	0.0006	0.0027	0.0009	0.0018
A0A087WUC6	Signal peptidase complex subunit 2 OS=Homo sapiens OX=9606 GN=SPCS2 PE=1 SV=1	0.019
A0A087WUF6	Fibroblast growth factor OS=Homo sapiens OX=9606 GN=FGF2 PE=1 SV=2	0.004	0.0069			0.0023	0.0036		0.009
A0A087WUJ8	Interferon alpha-inducible protein 27, mitochondrial (Fragment) OS=Homo sapiens OX=9606 GN=IFI27 PE=1 SV=1				0.0066
A0A087WUK2	Heterogeneous nuclear ribonucleoprotein D-like OS=Homo sapiens OX=9606 GN=HNRNPDL PE=1 SV=1	0.0285	0.0433	0.0194	0.0302	0.0247	0.0522	0.0128	0.0219
A0A087WUL2	Proteasome subunit beta type-3 (Fragment) OS=Homo sapiens OX=9606 GN=PSMB3 PE=1 SV=1		0.0372				0.0157
A0A087WUL4	Retrotransposon-derived protein PEG10 OS=Homo sapiens OX=9606 GN=PEG10 PE=1 SV=1						0.0004
A0A087WUL9	26S proteasome non-ATPase regulatory subunit 13 OS=Homo sapiens OX=9606 GN=PSMD13 PE=1 SV=1								0.0146
A0A087WUM0	SYNJ2BP-COX16 readthrough (Fragment) OS=Homo sapiens OX=9606 GN=SYNJ2BP-COX16 PE=4 SV=1			0.0114
A0A087WUM5	Golgi-associated plant pathogenesis-related protein 1 OS=Homo sapiens OX=9606 GN=GLIPR2 PE=1 SV=1		0.0062
A0A087WUQ6	Glutathione peroxidase OS=Homo sapiens OX=9606 GN=GPX1 PE=1 SV=1						0.0103	0.0565
A0A087WUT6	Eukaryotic translation initiation factor 5B OS=Homo sapiens OX=9606 GN=EIF5B PE=1 SV=1	0.0123	0.0158		0.017	0.0059	0.0048	0.0011	0.0033
A0A087WV45	Transthyretin OS=Homo sapiens OX=9606 GN=TTR PE=1 SV=1						0.0022
A0A087WV68	TAR DNA-binding protein 43 (Fragment) OS=Homo sapiens OX=9606 GN=TARDBP PE=1 SV=1							0.0013
A0A087WVA1	Selenoprotein T OS=Homo sapiens OX=9606 GN=SELENOT PE=1 SV=1	0.0058
A0A087WVD7	Adenylate kinase isoenzyme 6 OS=Homo sapiens OX=9606 GN=AK6 PE=1 SV=1						0.0027
A0A087WVF7	Intersectin-2 OS=Homo sapiens OX=9606 GN=ITSN2 PE=1 SV=1		0.0003
A0A087WVK1	Ubiquitin-conjugating enzyme E2 C OS=Homo sapiens OX=9606 GN=UBE2C PE=1 SV=1								0.0043
A0A087WVP1	Protocadherin Fat 1 OS=Homo sapiens OX=9606 GN=FAT1 PE=1 SV=1		0.0001				0.0001
A0A087WVQ6	Clathrin heavy chain OS=Homo sapiens OX=9606 GN=CLTC PE=1 SV=1				0.2069		0.0492	0.07	0.1459
A0A087WVZ5	Cytoplasmic FMR1-interacting protein 1 (Fragment) OS=Homo sapiens OX=9606 GN=CYFIP1 PE=1 SV=1							0.0015
A0A087WVZ9	DNA-directed RNA polymerases I, II, and III subunit RPABC1 OS=Homo sapiens OX=9606 GN=POLR2E PE=1 SV=1			0.0109			0.0139
A0A087WW40	Endophilin-B1 OS=Homo sapiens OX=9606 GN=SH3GLB1 PE=1 SV=1	0.0101		0.0075	0.0151		0.0043	0.003	0.006
A0A087WW66	26S proteasome non-ATPase regulatory subunit 1 OS=Homo sapiens OX=9606 GN=PSMD1 PE=1 SV=1			0.008				0.0015	0.0024
A0A087WWF1	Selenoprotein M OS=Homo sapiens OX=9606 GN=SELENOM PE=1 SV=1								0.0038
A0A087WWF6	DNA polymerase delta subunit 2 OS=Homo sapiens OX=9606 GN=POLD2 PE=1 SV=1	0.0046	0.0026			0.0008
A0A087WWQ2	Ribosomal RNA small subunit methyltransferase NEP1 (Fragment) OS=Homo sapiens OX=9606 GN=EMG1 PE=1 SV=1		0.004			0.0019	0.0029		0.0025
A0A087WWS1	THO complex subunit 1 OS=Homo sapiens OX=9606 GN=THOC1 PE=1 SV=1		0.0012
A0A087WWT4	Tetraspanin OS=Homo sapiens OX=9606 GN=TSPAN10 PE=1 SV=1			0.0011
A0A087WX23	Retrotransposon-derived protein PEG10 OS=Homo sapiens OX=9606 GN=PEG10 PE=1 SV=1	0.0009	0.0022
A0A087WX97	Bcl-2-like protein 13 OS=Homo sapiens OX=9606 GN=BCL2L13 PE=1 SV=1	0.0021	0.0026			0.0017	0.0012
A0A087WXB0	Secretory carrier-associated membrane protein OS=Homo sapiens OX=9606 GN=SCAMP1 PE=1 SV=1		0.0027
A0A087WXK8	Chromosome 20 open reading frame 129 OS=Homo sapiens OX=9606 GN=FAM83D PE=1 SV=1	0.0006
A0A087WXS7	ATPase ASNA1 OS=Homo sapiens OX=9606 GN=ASNA1 PE=1 SV=1	0.0172	0.0212	0.0215	0.0259	0.0026		0.0008	0.0096
A0A087WXW9	Collagen alpha-1(V) chain OS=Homo sapiens OX=9606 GN=COL5A1 PE=1 SV=1		0.0007			0.0001		0.0056	0.0125
A0A087WY55	Chromosome 6 open reading frame 55, isoform CRA_b OS=Homo sapiens OX=9606 GN=VTA1 PE=1 SV=1	0.0073	0.0069	0.0091	0.0109	0.0042	0.0084	0.001	0.004
A0A087WY71	AP-2 complex subunit mu OS=Homo sapiens OX=9606 GN=AP2M1 PE=1 SV=1	0.0075	0.001
A0A087WY85	Ubiquitin-conjugating enzyme E2 D3 OS=Homo sapiens OX=9606 GN=UBE2D3 PE=1 SV=1		0.0147
A0A087WYP2	Selenoprotein H OS=Homo sapiens OX=9606 GN=SELENOH PE=1 SV=1	0.0029
A0A087WYR0	Signal recognition particle 19 kDa protein OS=Homo sapiens OX=9606 GN=SRP19 PE=1 SV=1		0.0129			0.006	0.0057	0.0086
A0A087WYR3	Tumor protein D54 OS=Homo sapiens OX=9606 GN=TPD52L2 PE=1 SV=1				0.0455			0.0249	0.0584
A0A087WYS1	UTP--glucose-1-phosphate uridylyltransferase OS=Homo sapiens OX=9606 GN=UGP2 PE=1 SV=1						0.0025		0.0119
A0A087WYT3	Prostaglandin E synthase 3 OS=Homo sapiens OX=9606 GN=PTGES3 PE=1 SV=1		0.0441	0.0126	0.027	0.0078		0.0083
A0A087WYV8	Fibrillin-2 OS=Homo sapiens OX=9606 GN=FBN2 PE=1 SV=1			0.0007	0.0008	0.0015			0.0134
A0A087WYV9	SYNJ2BP-COX16 readthrough OS=Homo sapiens OX=9606 GN=SYNJ2BP-COX16 PE=4 SV=1	0.0212	0.008		0.0097		0.0084		0.015
A0A087WZ13	Ribonucleoprotein PTB-binding 1 OS=Homo sapiens OX=9606 GN=RAVER1 PE=1 SV=1	0.0153	0.0139	0.0006	0.0022
A0A087WZB5	Beta-parvin OS=Homo sapiens OX=9606 GN=PARVB PE=1 SV=1				0.0055
A0A087WZF1	Lipoma-preferred partner OS=Homo sapiens OX=9606 GN=LPP PE=1 SV=1	0.0055
A0A087WZG4	Uncharacterized protein (Fragment) OS=Homo sapiens OX=9606 PE=4 SV=2	0.0003
A0A087WZK9	Eukaryotic translation initiation factor 3 subunit H OS=Homo sapiens OX=9606 GN=EIF3H PE=1 SV=1							0.0025
A0A087WZN1	Isocitrate dehydrogenase [NAD] subunit, mitochondrial OS=Homo sapiens OX=9606 GN=IDH3B PE=1 SV=1	0.0077	0.0174	0.0035		0.0036	0.0008	0.0007
A0A087WZR1	Interferon alpha-inducible protein 27, mitochondrial OS=Homo sapiens OX=9606 GN=IFI27 PE=1 SV=1	0.0035					0.0031
A0A087WZT3	BolA-like protein 2 OS=Homo sapiens OX=9606 GN=BOLA2 PE=1 SV=2	0.0118	0.0199	0.0099	0.0176	0.0045	0.0146	0.0065	0.019
A0A087WZU8	Cellular tumor antigen p53 OS=Homo sapiens OX=9606 GN=TP53 PE=1 SV=1					0.001	0.0034
A0A087WZY5	Collagen alpha-6(IV) chain OS=Homo sapiens OX=9606 GN=COL4A6 PE=1 SV=1								0.0004
A0A087X020	Ribosome maturation protein SBDS OS=Homo sapiens OX=9606 GN=SBDS PE=1 SV=1	0.0155	0.019	0.01	0.0155	0.0046	0.0093	0.0035
A0A087X054	Hypoxia up-regulated protein 1 OS=Homo sapiens OX=9606 GN=HYOU1 PE=1 SV=1								0.0011
A0A087X060	E2F-associated phosphoprotein OS=Homo sapiens OX=9606 GN=EAPP PE=1 SV=1	0.0015					0.0013
A0A087X0N2	Leptin receptor gene-related protein OS=Homo sapiens OX=9606 GN=LEPROT PE=1 SV=1			0.0031
A0A087X0Q1	YTH domain-containing family protein 3 OS=Homo sapiens OX=9606 GN=YTHDF3 PE=1 SV=1	0.0073			0.0037		0.0016
A0A087X0R6	Sorting nexin-12 OS=Homo sapiens OX=9606 GN=SNX12 PE=1 SV=1	0.0218	0.021	0.0163	0.0257	0.0075	0.0087	0.0107	0.0107
A0A087X0S5	Collagen alpha-1(VI) chain OS=Homo sapiens OX=9606 GN=COL6A1 PE=1 SV=1								0.0005
A0A087X0V4	Protein archease (Fragment) OS=Homo sapiens OX=9606 GN=ZBTB8OS PE=1 SV=1	0.0019	0.0023			0.0011
A0A087X0V5	2~-5~-oligoadenylate synthase 2 OS=Homo sapiens OX=9606 GN=OAS2 PE=1 SV=1	0.0079	0.0065	0.0011	0.002	0.0023	0.0008
A0A087X0W9	OTU domain containing 6B, isoform CRA_b OS=Homo sapiens OX=9606 GN=OTUD6B PE=1 SV=1				0.003	0.0011	0.004	0.0008	0.0016
A0A087X0X3	Heterogeneous nuclear ribonucleoprotein M OS=Homo sapiens OX=9606 GN=HNRNPM PE=1 SV=1								0.0268
A0A087X0Z7	Dehydrogenase/reductase SDR family member 7 OS=Homo sapiens OX=9606 GN=DHRS7 PE=1 SV=1				0.0076				0.0014
A0A087X117	Nodal modulator 1 OS=Homo sapiens OX=9606 GN=NOMO1 PE=1 SV=1					0.002
A0A087X142	Septin-8 OS=Homo sapiens OX=9606 GN=SEPT8 PE=1 SV=1			0.0126		0.0013	0.0021
A0A087X1A5	Double-stranded RNA-binding protein Staufen homolog 1 OS=Homo sapiens OX=9606 GN=STAU1 PE=1 SV=1								0.0107
A0A087X1A8	Ataxin-3 OS=Homo sapiens OX=9606 GN=ATXN3 PE=1 SV=1						0.0009
A0A087X1E4	Arfaptin-2 OS=Homo sapiens OX=9606 GN=ARFIP2 PE=1 SV=1	0.0029	0.0096	0.0022	0.0077		0.0016		0.0014
A0A087X1F5	SYNJ2BP-COX16 readthrough (Fragment) OS=Homo sapiens OX=9606 GN=SYNJ2BP-COX16 PE=4 SV=6							0.0065
A0A087X1G7	Selenoprotein F OS=Homo sapiens OX=9606 GN=SELENOF PE=1 SV=1		0.0025				0.0018		0.0072
A0A087X1K9	Acyl-protein thioesterase 1 OS=Homo sapiens OX=9606 GN=LYPLA1 PE=1 SV=1						0.0041
A0A087X1N8	Serpin B6 OS=Homo sapiens OX=9606 GN=SERPINB6 PE=1 SV=1							0.007
A0A087X1R1	Smoothelin OS=Homo sapiens OX=9606 GN=SMTN PE=1 SV=1	0.0015	0.0043		0.001
A0A087X1X9	Stromal membrane-associated protein 1 OS=Homo sapiens OX=9606 GN=SMAP1 PE=1 SV=1			0.002
A0A087X1Z3	Proteasome activator complex subunit 2 OS=Homo sapiens OX=9606 GN=PSME2 PE=1 SV=1								0.0552
A0A087X211	Protein CIP2A OS=Homo sapiens OX=9606 GN=CIP2A PE=1 SV=1	0.0011				0.0008
A0A087X256	WASH complex subunit 4 OS=Homo sapiens OX=9606 GN=WASHC4 PE=1 SV=1			0.0014
A0A087X271	Calponin (Fragment) OS=Homo sapiens OX=9606 GN=CNN2 PE=1 SV=1					0.0076	0.0201	0.0143	0.0282
A0A087X279	Interferon-induced protein with tetratricopeptide repeats 2 OS=Homo sapiens OX=9606 GN=IFIT2 PE=1 SV=1	0.002	0.0242		0.003		0.0098
A0A087X295	WD repeat-containing protein 6 OS=Homo sapiens OX=9606 GN=WDR6 PE=1 SV=1	0.0006
A0A087X2D0	Serine/arginine-rich-splicing factor 3 OS=Homo sapiens OX=9606 GN=SRSF3 PE=1 SV=1				0.0754	0.02
A0A087X2D5	39S ribosomal protein L45, mitochondrial OS=Homo sapiens OX=9606 GN=MRPL45 PE=1 SV=1	0.0063
A0A087X2G6	Nucleolar protein 16 OS=Homo sapiens OX=9606 GN=NOP16 PE=1 SV=1								0.0045
A0A087X2I1	26S proteasome regulatory subunit 10B OS=Homo sapiens OX=9606 GN=PSMC6 PE=1 SV=1	0.0305	0.0339	0.0254	0.0457	0.0033	0.0249	0.0105	0.0112
A0A087X2I2	Glutathione peroxidase OS=Homo sapiens OX=9606 GN=GPX4 PE=1 SV=1			0.0181
A0A096LNN8	E3 ubiquitin-protein ligase RNF114 OS=Homo sapiens OX=9606 GN=RNF114 PE=1 SV=1					0.0029
A0A096LNY6	Adenylosuccinate lyase (Fragment) OS=Homo sapiens OX=9606 GN=ADSL PE=1 SV=1					0.0023
A0A096LP02	E3 ubiquitin-protein ligase RNF114 OS=Homo sapiens OX=9606 GN=RNF114 PE=1 SV=1			0.0096	0.0081				0.0054
A0A096LP22	Probable peptidyl-tRNA hydrolase (Fragment) OS=Homo sapiens OX=9606 GN=PTRH1 PE=1 SV=1		0.0025	0.0025	0.003				0.0033
A0A096LP69	CD99 antigen OS=Homo sapiens OX=9606 GN=CD99 PE=1 SV=1	0.002	0.0025	0.0025
A0A096LPC5	WASH complex subunit 2C OS=Homo sapiens OX=9606 GN=WASHC2C PE=1 SV=1							0.0006
A0A096LPI6	Uncharacterized protein (Fragment) OS=Homo sapiens OX=9606 PE=4 SV=2	0.0142	0.0144	0.025	0.0143	0.0054	0.0068	0.0117	0.0121
A0A0A0MQR2	Replication termination factor 2 OS=Homo sapiens OX=9606 GN=RTF2 PE=1 SV=1			0.0025		0.0011	0.0028
A0A0A0MQS1	Pyrroline-5-carboxylate reductase OS=Homo sapiens OX=9606 GN=PYCR3 PE=1 SV=1	0.0076	0.0051	0.0015	0.0039			0.001	0.002
A0A0A0MQS9	Laminin subunit alpha-4 OS=Homo sapiens OX=9606 GN=LAMA4 PE=1 SV=1	0.0002		0.0038	0.0042
A0A0A0MQU0	WD repeat-containing protein 18 (Fragment) OS=Homo sapiens OX=9606 GN=WDR18 PE=1 SV=1	0.0016
A0A0A0MQU4	Selenocysteine lyase OS=Homo sapiens OX=9606 GN=SCLY PE=1 SV=1		0.001		0.0012
A0A0A0MQV6	Fibroblast growth factor OS=Homo sapiens OX=9606 GN=FGF2 PE=1 SV=1			0.005	0.0039			0.0046
A0A0A0MR02	Voltage-dependent anion-selective channel protein 2 (Fragment) OS=Homo sapiens OX=9606 GN=VDAC2 PE=1 SV=1								0.0322
A0A0A0MR05	Target of rapamycin complex subunit LST8 OS=Homo sapiens OX=9606 GN=MLST8 PE=1 SV=1		0.0012	0.0013	0.0015	0.0006
A0A0A0MR06	Protein RER1 (Fragment) OS=Homo sapiens OX=9606 GN=RER1 PE=1 SV=1					0.0022
A0A0A0MR39	Myelin expression factor 2 OS=Homo sapiens OX=9606 GN=MYEF2 PE=1 SV=1			0.0014
A0A0A0MR50	Cullin-4A OS=Homo sapiens OX=9606 GN=CUL4A PE=1 SV=1		0.0032	0.0032		0.0011
A0A0A0MRE1	Exocyst complex component 7 (Fragment) OS=Homo sapiens OX=9606 GN=EXOC7 PE=1 SV=1		0.0021		0.0044			0.0014
A0A0A0MRE3	Nesprin-2 OS=Homo sapiens OX=9606 GN=SYNE2 PE=1 SV=1	0.0003
A0A0A0MRG2	Amyloid-beta A4 protein OS=Homo sapiens OX=9606 GN=APP PE=1 SV=1							0.0037
A0A0A0MRH6	Transport and Golgi organization protein 1 homolog (Fragment) OS=Homo sapiens OX=9606 GN=MIA3 PE=1 SV=6								0.0005
A0A0A0MRI1	GPALPP motifs-containing protein 1 OS=Homo sapiens OX=9606 GN=GPALPP1 PE=1 SV=1		0.0012				0.0018
A0A0A0MRI2	Sorting nexin OS=Homo sapiens OX=9606 GN=SNX6 PE=1 SV=1	0.0191	0.0096	0.017	0.0181		0.006	0.0045	0.0089
A0A0A0MRJ0	Non-specific serine/threonine protein kinase OS=Homo sapiens OX=9606 GN=CDC42BPA PE=1 SV=1			0.0014
A0A0A0MRJ3	Neuron navigator 1 OS=Homo sapiens OX=9606 GN=NAV1 PE=1 SV=1								0.0009
A0A0A0MRJ6	Protein-L-isoaspartate O-methyltransferase OS=Homo sapiens OX=9606 GN=PCMT1 PE=1 SV=1	0.087			0.0625	0.0238	0.0548		0.0673
A0A0A0MRJ7	Coagulation factor V OS=Homo sapiens OX=9606 GN=F5 PE=1 SV=1	0.0001				0.0001	0.0003	0.0004	0.0013
A0A0A0MRM8	Unconventional myosin-VI OS=Homo sapiens OX=9606 GN=MYO6 PE=1 SV=1					0.0088
A0A0A0MRM9	Nucleolar and coiled-body phosphoprotein 1 (Fragment) OS=Homo sapiens OX=9606 GN=NOLC1 PE=1 SV=1		0.0019	0.0013		0.0012	0.0014
A0A0A0MRR7	U1 small nuclear ribonucleoprotein C OS=Homo sapiens OX=9606 GN=SNRPC PE=1 SV=1	0.0019	0.0023		0.0029	0.0011	0.0017	0.0016
A0A0A0MRT6	Abl interactor 1 OS=Homo sapiens OX=9606 GN=ABI1 PE=1 SV=1		0.0018
A0A0A0MRZ4	TNFAIP3-interacting protein 1 OS=Homo sapiens OX=9606 GN=TNIP1 PE=1 SV=1						0.0005
A0A0A0MS41	Sideroflexin OS=Homo sapiens OX=9606 GN=SFXN3 PE=1 SV=1	0.0184	0.0041
A0A0A0MS45	Conserved oligomeric Golgi complex subunit 4 OS=Homo sapiens OX=9606 GN=COG4 PE=1 SV=1	0.0009	0.0005
A0A0A0MS51	Gelsolin OS=Homo sapiens OX=9606 GN=GSN PE=1 SV=1				0.0292				0.0143
A0A0A0MS96	Lys-63-specific deubiquitinase BRCC36 (Fragment) OS=Homo sapiens OX=9606 GN=BRCC3 PE=1 SV=1					0.0022
A0A0A0MSA4	Band 4.1-like protein 3 OS=Homo sapiens OX=9606 GN=EPB41L3 PE=1 SV=1								0.0016
A0A0A0MSA7	Eukaryotic translation initiation factor 4 gamma 3 OS=Homo sapiens OX=9606 GN=EIF4G3 PE=1 SV=1		0.0052				0.0019		0.0013
A0A0A0MSA9	Poliovirus receptor OS=Homo sapiens OX=9606 GN=PVR PE=1 SV=1	0.0049				0.001	0.0025	0.004	0.0045
A0A0A0MSE2	Hydroxyacyl-coenzyme A dehydrogenase, mitochondrial OS=Homo sapiens OX=9606 GN=HADH PE=1 SV=2								0.0058
A0A0A0MSG2	Four and a half LIM domains protein 2 OS=Homo sapiens OX=9606 GN=FHL2 PE=1 SV=1		0.0152					0.0219	0.0354
A0A0A0MSI8	Exocyst complex component 5 OS=Homo sapiens OX=9606 GN=EXOC5 PE=1 SV=1		0.0011
A0A0A0MSS8	Aldo-keto reductase family 1 member C3 OS=Homo sapiens OX=9606 GN=AKR1C3 PE=1 SV=1				0.0015
A0A0A0MST0	Myeloid differentiation primary response protein MyD88 OS=Homo sapiens OX=9606 GN=MYD88 PE=1 SV=1	0.0047	0.0026
A0A0A0MSV6	Complement C1q subcomponent subunit B (Fragment) OS=Homo sapiens OX=9606 GN=C1QB PE=1 SV=6								0.0025
A0A0A0MSV9	Tapasin OS=Homo sapiens OX=9606 GN=TAPBP PE=1 SV=1			0.0027
A0A0A0MSX9	Isoleucine--tRNA ligase, cytoplasmic OS=Homo sapiens OX=9606 GN=IARS PE=1 SV=1						0.0002
A0A0A0MSY4	Dedicator of cytokinesis protein 9 OS=Homo sapiens OX=9606 GN=DOCK9 PE=1 SV=1			0.0014		0.0002
A0A0A0MT00	Nuclear transcription factor Y subunit gamma (Fragment) OS=Homo sapiens OX=9606 GN=NFYC PE=1 SV=6			0.0024
A0A0A0MT33	Protein SCAF8 OS=Homo sapiens OX=9606 GN=SCAF8 PE=1 SV=1	0.0008	0.0012	0.0006	0.0007	0.0006	0.0009
A0A0A0MT58	Transcription elongation factor A protein 2 (Fragment) OS=Homo sapiens OX=9606 GN=TCEA2 PE=1 SV=1	0.0057
A0A0A0MT59	Mortality factor 4-like protein 2 OS=Homo sapiens OX=9606 GN=MORF4L2 PE=1 SV=1		0.0036
A0A0A0MT72	Cerebral cavernous malformations 2 protein OS=Homo sapiens OX=9606 GN=CCM2 PE=1 SV=1			0.001
A0A0A0MT83	Isovaleryl-CoA dehydrogenase, mitochondrial OS=Homo sapiens OX=9606 GN=IVD PE=1 SV=1	0.0056	0.0019	0.0031	0.0084
A0A0A0MT98	Tapasin OS=Homo sapiens OX=9606 GN=TAPBP PE=1 SV=1				0.0015
A0A0A0MTC1	E3 ubiquitin-protein ligase RNF213 OS=Homo sapiens OX=9606 GN=RNF213 PE=1 SV=1	0.0012		0.0003		0.0004
A0A0A0MTH3	Integrin-linked protein kinase OS=Homo sapiens OX=9606 GN=ILK PE=1 SV=1					0.0026			0.0107
A0A0A0MTH9	TATA-binding protein-associated factor 172 OS=Homo sapiens OX=9606 GN=BTAF1 PE=1 SV=1	0.0007				0.0001
A0A0A0MTJ9	Neutral cholesterol ester hydrolase 1 OS=Homo sapiens OX=9606 GN=NCEH1 PE=1 SV=1		0.0029
A0A0A0MTL6	Rho family-interacting cell polarization regulator 1 OS=Homo sapiens OX=9606 GN=RIPOR1 PE=1 SV=1	0.0011	0.001	0.001				0.0002
A0A0A0MTN0	Cullin-2 OS=Homo sapiens OX=9606 GN=CUL2 PE=1 SV=1					0.0013
A0A0A0MTP6	Phosphatidylinositol 3,4,5-trisphosphate 5-phosphatase 2 OS=Homo sapiens OX=9606 GN=INPPL1 PE=1 SV=1	0.0003
A0A0A0MTS2	Glucose-6-phosphate isomerase (Fragment) OS=Homo sapiens OX=9606 GN=GPI PE=1 SV=1	0.0404		0.0536	0.0687	0.0107	0.0144	0.0194	0.0354
A0A0A6YYH1	Protein C15orf38-AP3S2 OS=Homo sapiens OX=9606 GN=C15orf38-AP3S2 PE=4 SV=1	0.0018		0.0022	0.0012
A0A0A6YYL2	Sulfotransferase OS=Homo sapiens OX=9606 GN=SULT1A4 PE=1 SV=1								0.0105
A0A0A6YYL4	Coronin OS=Homo sapiens OX=9606 GN=CORO7-PAM16 PE=3 SV=1	0.0013	0.0025	0.0017	0.0015	0.0004		0.0003
A0A0A6YYL6	Protein RPL17-C18orf32 OS=Homo sapiens OX=9606 GN=RPL17-C18orf32 PE=3 SV=1	0.0347	0.0426	0.0262	0.0316	0.0169	0.0267	0.0206	0.034
A0A0B4J1V9	Helicase, lymphoid-specific, isoform CRA_b OS=Homo sapiens OX=9606 GN=HELLS PE=1 SV=1	0.0015	0.0018			0.0002
A0A0B4J1W3	N-alpha-acetyltransferase 15, NatA auxiliary subunit OS=Homo sapiens OX=9606 GN=NAA15 PE=1 SV=1		0.0098	0.0029	0.0035
A0A0B4J1Z1	Serine/arginine-rich-splicing factor 7 OS=Homo sapiens OX=9606 GN=SRSF7 PE=1 SV=1							0.0199
A0A0B4J220	Chromosome 11 open reading frame 48, isoform CRA_c OS=Homo sapiens OX=9606 GN=C11orf98 PE=1 SV=1	0.0152	0.0074	0.0075	0.0091	0.0087	0.0092	0.0083	0.0098
A0A0B4J239	Dolichyl-diphosphooligosaccharide--protein glycosyltransferase subunit DAD1 OS=Homo sapiens OX=9606 GN=DAD1 PE=1 SV=1								0.0072
A0A0B4J275	T cell receptor alpha variable 17 OS=Homo sapiens OX=9606 GN=TRAV17 PE=3 SV=1						0.0027
A0A0B4J2A0	Uncharacterized protein OS=Homo sapiens OX=9606 PE=1 SV=1	0.0015
A0A0B4J2A4	3-ketoacyl-CoA thiolase, mitochondrial OS=Homo sapiens OX=9606 GN=ACAA2 PE=1 SV=1		0.0096
A0A0B4J2C3	Translationally-controlled tumor protein OS=Homo sapiens OX=9606 GN=TPT1 PE=1 SV=1			0.0493		0.0225	0.0356	0.0271	0.0533
A0A0B4J2E5	Uncharacterized protein OS=Homo sapiens OX=9606 GN=LOC102724159 PE=1 SV=1	0.0003				0.0015
A0A0C4DFL7	Lanosterol 14-alpha demethylase OS=Homo sapiens OX=9606 GN=CYP51A1 PE=1 SV=1		0.0089
A0A0C4DFM1	Transmembrane 9 superfamily member OS=Homo sapiens OX=9606 GN=TM9SF4 PE=1 SV=1	0.001
A0A0C4DFN3	Monoglyceride lipase OS=Homo sapiens OX=9606 GN=MGLL PE=1 SV=1	0.0049	0.008		0.0252		0.002	0.0018
A0A0C4DFT3	Disks large homolog 1 OS=Homo sapiens OX=9606 GN=DLG1 PE=1 SV=1	0.0016
A0A0C4DFX9	Negative elongation factor A OS=Homo sapiens OX=9606 GN=NELFA PE=1 SV=1	0.002	0.0016	0.0008		0.0004	0.0006
A0A0C4DFZ2	Arylsulfatase A OS=Homo sapiens OX=9606 GN=ARSA PE=1 SV=1			0.0059	0.0057			0.0017	0.0034
A0A0C4DG17	40S ribosomal protein SA OS=Homo sapiens OX=9606 GN=RPSA PE=1 SV=1	0.1332	0.1197	0.0981	0.1999		0.088		0.0439
A0A0C4DG40	Nesprin-1 OS=Homo sapiens OX=9606 GN=SYNE1 PE=1 SV=1	0.0003				0.0001		0.0003
A0A0C4DG44	Serine protease HTRA2, mitochondrial (Fragment) OS=Homo sapiens OX=9606 GN=HTRA2 PE=1 SV=1					0.001
A0A0C4DG49	Poliovirus receptor OS=Homo sapiens OX=9606 GN=PVR PE=1 SV=1		0.0058		0.0054
A0A0C4DGA2	Enoyl-CoA delta isomerase 2, mitochondrial OS=Homo sapiens OX=9606 GN=ECI2 PE=1 SV=1	0.0082	0.0214		0.0297	0.0047	0.0179	0.0067	0.0157
A0A0C4DGB6	Serum albumin OS=Homo sapiens OX=9606 GN=ALB PE=1 SV=1	0.0081		0.0089		0.0041		0.0145
A0A0C4DGE4	Syntaxin-3 (Fragment) OS=Homo sapiens OX=9606 GN=STX3 PE=1 SV=1								0.0056
A0A0C4DGG9	Chromodomain-helicase-DNA-binding protein 4 OS=Homo sapiens OX=9606 GN=CHD4 PE=1 SV=1	0.0052	0.0029		0.001		0.0003
A0A0C4DGH0	CD276 antigen OS=Homo sapiens OX=9606 GN=CD276 PE=1 SV=1	0.0052	0.0063	0.0096	0.0059	0.0016	0.0025
A0A0C4DGQ5	Calpain small subunit 1 OS=Homo sapiens OX=9606 GN=CAPNS1 PE=1 SV=1	0.0606		0.0537	0.0574	0.0131	0.0306	0.0353
A0A0C4DGQ6	Regulation of nuclear pre-mRNA domain-containing protein 1A OS=Homo sapiens OX=9606 GN=RPRD1A PE=1 SV=1			0.0133					0.0085
A0A0C4DGS0	NADH dehydrogenase [ubiquinone] 1 alpha subcomplex subunit 6 OS=Homo sapiens OX=9606 GN=NDUFA6 PE=1 SV=1						0.0023
A0A0C4DGT4	Lysophospholipid acyltransferase LPCAT4 OS=Homo sapiens OX=9606 GN=LPCAT4 PE=1 SV=1			0.0039	0.0047
A0A0C4DGV4	Hepatitis B virus x interacting protein OS=Homo sapiens OX=9606 GN=LAMTOR5 PE=1 SV=1					0.0011
A0A0D9SEI0	Uncharacterized protein C6orf203 OS=Homo sapiens OX=9606 GN=C6orf203 PE=1 SV=1	0.0013			0.002				0.0022
A0A0D9SEJ5	Constitutive coactivator of peroxisome proliferator-activated receptor gamma OS=Homo sapiens OX=9606 GN=FAM120B PE=1 SV=1	0.0007		0.0004
A0A0D9SEM4	Serine/arginine-rich-splicing factor 4 (Fragment) OS=Homo sapiens OX=9606 GN=SRSF4 PE=1 SV=1	0.0062		0.0077	0.0074	0.0022
A0A0D9SER5	Cyclin-dependent kinase 11B OS=Homo sapiens OX=9606 GN=CDK11B PE=1 SV=1		0.0045	0.001		0.0012	0.0007
A0A0D9SEU5	Ran-binding protein 10 OS=Homo sapiens OX=9606 GN=RANBP10 PE=1 SV=1	0.0017
A0A0D9SEY1	Mitogen-activated protein kinase kinase kinase kinase 4 OS=Homo sapiens OX=9606 GN=MAP4K4 PE=1 SV=1			0.0029	0.0044
A0A0D9SF53	ATP-dependent RNA helicase DDX3X OS=Homo sapiens OX=9606 GN=DDX3X PE=1 SV=1	0.0468	0.0448	0.0294	0.0396	0.0143	0.0213	0.0109	0.03
A0A0D9SF54	Spectrin alpha chain, non-erythrocytic 1 OS=Homo sapiens OX=9606 GN=SPTAN1 PE=1 SV=1				0.2792
A0A0D9SFB1	Dynamin-1 OS=Homo sapiens OX=9606 GN=DNM1 PE=1 SV=1		0.0021
A0A0D9SG71	Ubiquitin-conjugating enzyme E2 A OS=Homo sapiens OX=9606 GN=UBE2A PE=1 SV=1					0.0016
A0A0D9SGE8	PHD finger protein 6 OS=Homo sapiens OX=9606 GN=PHF6 PE=1 SV=1	0.0039	0.0011		0.0013			0.0007
A0A0G2JHC2	PPP1R18 OS=Homo sapiens OX=9606 GN=PPP1R18 PE=1 SV=1		0.0054			0.0021	0.0021	0.0009
A0A0G2JIW1	Heat shock 70 kDa protein 1B OS=Homo sapiens OX=9606 GN=HSPA1B PE=1 SV=1	0.1869	0.0885	0.0726	0.0973	0.0332	0.0617	0.034	0.089
A0A0G2JN29	Nodal modulator 1 OS=Homo sapiens OX=9606 GN=NOMO1 PE=1 SV=1	0.0049	0.0102	0.0098	0.0111				0.0009
A0A0G2JNZ0	Glucosylceramidase OS=Homo sapiens OX=9606 GN=GBA PE=1 SV=1		0.0008		0.0032
A0A0G2JNZ2	Protein scribble homolog OS=Homo sapiens OX=9606 GN=SCRIB PE=1 SV=1		0.0034	0.0047		0.0014		0.0004
A0A0G2JPD3	HLA class I histocompatibility antigen, A-3 alpha chain OS=Homo sapiens OX=9606 GN=HLA-A PE=1 SV=1		0.0209	0.0144		0.0021
A0A0G2JPP5	Protein scribble homolog OS=Homo sapiens OX=9606 GN=SCRIB PE=1 SV=1	0.0012			0.0057		0.002		0.0004
A0A0G2JQT1	Cytoplasmic FMR1-interacting protein 1 (Fragment) OS=Homo sapiens OX=9606 GN=CYFIP1 PE=1 SV=4						0.0003
A0A0J9YW33	Syntaxin-3 OS=Homo sapiens OX=9606 GN=STX3 PE=1 SV=1	0.0011	0.0014	0.0046	0.0055	0.0006		0.0019
A0A0J9YWL0	Beta/gamma crystallin domain-containing protein 1 OS=Homo sapiens OX=9606 GN=CRYBG1 PE=1 SV=1	0.0013	0.0008	0.0006	0.0005	0.0006
A0A0J9YX62	DnaJ homolog subfamily B member 6 OS=Homo sapiens OX=9606 GN=DNAJB6 PE=1 SV=1		0.004
A0A0J9YXF2	Paraoxonase 2, isoform CRA_a OS=Homo sapiens OX=9606 GN=PON2 PE=1 SV=1		0.0011	0.0081				0.0007	0.0031
A0A0J9YYG4	Serum paraoxonase/arylesterase 2 OS=Homo sapiens OX=9606 GN=PON2 PE=1 SV=1				0.0151
A0A0J9YYJ0	Protein canopy homolog 4 (Fragment) OS=Homo sapiens OX=9606 GN=CNPY4 PE=1 SV=1				0.0096			0.0023
A0A0J9YYL3	Poly(U)-binding-splicing factor PUF60 (Fragment) OS=Homo sapiens OX=9606 GN=PUF60 PE=1 SV=1	0.0293	0.0174
A0A0M3HER1	LIM and senescent cell antigen-like-containing domain protein 1 (Fragment) OS=Homo sapiens OX=9606 GN=LIMS1 PE=1 SV=1					0.0018			0.0051
A0A0R4J2E5	Ubiquitin-conjugating enzyme E2 A OS=Homo sapiens OX=9606 GN=UBE2A PE=1 SV=1	0.0048
A0A0R4J2G3	Arylacetamide deacetylase-like 1 OS=Homo sapiens OX=9606 GN=NCEH1 PE=1 SV=1	0.0043		0.0029	0.0064			0.0006	0.0025
A0A0U1RQK7	Eukaryotic translation initiation factor 4 gamma 3 OS=Homo sapiens OX=9606 GN=EIF4G3 PE=1 SV=1	0.0025		0.0061	0.0077	0.0019		0.0008
A0A0U1RQM0	Uncharacterized protein OS=Homo sapiens OX=9606 PE=1 SV=1		0.0037	0.0038
A0A0U1RQM3	5-formyltetrahydrofolate cyclo-ligase OS=Homo sapiens OX=9606 GN=MTHFS PE=1 SV=1	0.0015	0.0018	0.0018	0.0022	0.0008	0.0013	0.0012	0.0024
A0A0U1RQN0	ELKS/Rab6-interacting/CAST family member 1 (Fragment) OS=Homo sapiens OX=9606 GN=ERC1 PE=1 SV=1					0.0021
A0A0U1RQQ9	SCY1-like protein 2 OS=Homo sapiens OX=9606 GN=SCYL2 PE=1 SV=1			0.0004
A0A0U1RQS4	SH3 and multiple ankyrin repeat domains protein 3 OS=Homo sapiens OX=9606 GN=SHANK3 PE=1 SV=1	0.0006
A0A0U1RQT8	CD99 antigen-like protein 2 (Fragment) OS=Homo sapiens OX=9606 GN=CD99L2 PE=1 SV=1	0.002		0.0054	0.003
A0A0U1RQV3	EGF-containing fibulin-like extracellular matrix protein 1 (Fragment) OS=Homo sapiens OX=9606 GN=EFEMP1 PE=1 SV=1					0.0006
A0A0U1RR20	Proteoglycan 4 OS=Homo sapiens OX=9606 GN=PRG4 PE=1 SV=1								0.0004
A0A0U1RR93	SH3 and multiple ankyrin repeat domains protein 3 OS=Homo sapiens OX=9606 GN=SHANK3 PE=1 SV=1			0.0018	0.0012
A0A0U1RRB6	Exocyst complex component OS=Homo sapiens OX=9606 GN=EXOC6B PE=1 SV=1	0.0003		0.0031	0.0005	0.0004
A0A0U1RRM1	Transcriptional repressor p66-beta OS=Homo sapiens OX=9606 GN=GATAD2B PE=1 SV=1	0.0039	0.003			0.0014	0.005
A0A0U1RRM4	Polypyrimidine tract-binding protein 1 OS=Homo sapiens OX=9606 GN=PTBP1 PE=1 SV=1	0.0436	0.0823
A0A0X1KG71	Negative elongation factor B OS=Homo sapiens OX=9606 GN=NELFB PE=1 SV=1	0.0057	0.0027	0.0028		0.0013	0.001	0.0005	0.0009
A0A140T8Y6	NOTCH4 OS=Homo sapiens OX=9606 GN=NOTCH4 PE=1 SV=1		0.0001
A0A140T921	HLA class I histocompatibility antigen, Cw-6 alpha chain OS=Homo sapiens OX=9606 GN=HLA-C PE=1 SV=1	0.0168	0.0157		0.022
A0A140T936	Valine--tRNA ligase (Fragment) OS=Homo sapiens OX=9606 GN=VARS PE=1 SV=1		0.0037			0.0028		0.0015	0.0018
A0A140T962	HLA class I histocompatibility antigen, Cw-6 alpha chain OS=Homo sapiens OX=9606 GN=HLA-C PE=1 SV=1			0.0137			0.0099	0.0032
A0A140T9E9	Bromodomain-containing protein 2 (Fragment) OS=Homo sapiens OX=9606 GN=BRD2 PE=1 SV=1	0.0004	0.0011
A0A140T9M0	HLA class I histocompatibility antigen, Cw-6 alpha chain OS=Homo sapiens OX=9606 GN=HLA-C PE=1 SV=1	0.011				0.0017		0.0033	0.0105
A0A140T9M1	MHC class I polypeptide-related sequence A OS=Homo sapiens OX=9606 GN=MICA PE=1 SV=1		0.0016
A0A140T9T7	Antigen peptide transporter 1 OS=Homo sapiens OX=9606 GN=TAP1 PE=1 SV=1		0.0011		0.0007
A0A140TA33	Tenascin-X OS=Homo sapiens OX=9606 GN=TNXB PE=1 SV=1							0.0001
A0A140TA62	Uncharacterized protein OS=Homo sapiens OX=9606 GN=LOC100653049 PE=3 SV=2				0.001		0.0029
A0A140TA76	Protein LSM14 homolog A (Fragment) OS=Homo sapiens OX=9606 GN=LSM14A PE=1 SV=1	0.001
A0A1B0GTB0	Renin receptor (Fragment) OS=Homo sapiens OX=9606 GN=ATP6AP2 PE=1 SV=1	0.0053		0.0087	0.0131	0.0021
A0A1B0GTC3	Alpha-ketoglutarate-dependent dioxygenase FTO OS=Homo sapiens OX=9606 GN=FTO PE=1 SV=1			0.005		0.0019
A0A1B0GTI3	Alpha-ketoglutarate-dependent dioxygenase FTO (Fragment) OS=Homo sapiens OX=9606 GN=FTO PE=1 SV=1							0.002
A0A1B0GTJ7	Adenylosuccinate lyase OS=Homo sapiens OX=9606 GN=ADSL PE=1 SV=1	0.0188	0.021	0.014	0.0149
A0A1B0GTL5	Rab11 family-interacting protein 5 OS=Homo sapiens OX=9606 GN=RAB11FIP5 PE=1 SV=1	0.0002	0.001	0.004	0.0049			0.0002
A0A1B0GTP9	Syntaxin-binding protein 1 OS=Homo sapiens OX=9606 GN=STXBP1 PE=1 SV=1					0.0013	0.0005
A0A1B0GTU4	Paxillin OS=Homo sapiens OX=9606 GN=PXN PE=1 SV=1	0.0099	0.0065	0.0102	0.0092	0.0025	0.0052	0.0032	0.0078
A0A1B0GTW1	Tight junction protein ZO-2 OS=Homo sapiens OX=9606 GN=TJP2 PE=1 SV=1			0.0075	0.0116	0.0044	0.0052	0.0009
A0A1B0GU26	Alpha-ketoglutarate-dependent dioxygenase FTO OS=Homo sapiens OX=9606 GN=FTO PE=1 SV=1								0.0022
A0A1B0GUA3	KIF1-binding protein OS=Homo sapiens OX=9606 GN=KIF1BP PE=1 SV=1	0.0092				0.0003
A0A1B0GUC3	Alpha-ketoglutarate-dependent dioxygenase FTO OS=Homo sapiens OX=9606 GN=FTO PE=1 SV=1				0.0047
A0A1B0GUI2	Zinc finger CCCH-type-containing 11B OS=Homo sapiens OX=9606 GN=ZC3H11B PE=1 SV=1			0.0006
A0A1B0GUW4	Acid ceramidase (Fragment) OS=Homo sapiens OX=9606 GN=ASAH1 PE=1 SV=1			0.0022	0.006
A0A1B0GUW5	RNA-binding motif, single-stranded-interacting protein 3 (Fragment) OS=Homo sapiens OX=9606 GN=RBMS3 PE=1 SV=1			0.0008
A0A1B0GUZ7	Protein EFR3 homolog A OS=Homo sapiens OX=9606 GN=EFR3A PE=1 SV=1	0.0003
A0A1B0GVB9	Renin receptor OS=Homo sapiens OX=9606 GN=ATP6AP2 PE=1 SV=1								0.019
A0A1B0GVD5	Cathepsin D OS=Homo sapiens OX=9606 GN=CTSD PE=1 SV=1	0.0238	0.0324	0.0529	0.0437	0.0076	0.0136	0.0239	0.0385
A0A1B0GVF3	Carnitine O-palmitoyltransferase 2, mitochondrial OS=Homo sapiens OX=9606 GN=CPT2 PE=1 SV=1	0.0039		0.002
A0A1B0GVL3	Ubiquitin-protein ligase E3A OS=Homo sapiens OX=9606 GN=UBE3A PE=1 SV=1		0.0004
A0A1B0GVV3	RILP-like protein 1 OS=Homo sapiens OX=9606 GN=RILPL1 PE=1 SV=1						0.0007		0.0043
A0A1B0GW23	ABHD14A-ACY1 readthrough (Fragment) OS=Homo sapiens OX=9606 GN=ABHD14A-ACY1 PE=4 SV=1	0.0011
A0A1B0GW77	Alpha-aminoadipic semialdehyde dehydrogenase OS=Homo sapiens OX=9606 GN=ALDH7A1 PE=1 SV=1					0.0044
A0A1B0GW82	Alpha-aminoadipic semialdehyde dehydrogenase (Fragment) OS=Homo sapiens OX=9606 GN=ALDH7A1 PE=1 SV=1						0.0038
A0A1C7CYX0	Exocyst complex component 3-like protein 2 OS=Homo sapiens OX=9606 GN=EXOC3L2 PE=1 SV=1		0.0005			0.0008
A0A1C7CYX1	ELM2 and SANT domain-containing protein 1 OS=Homo sapiens OX=9606 GN=ELMSAN1 PE=1 SV=1	0.0003
A0A1C7CYX9	Dihydropyrimidinase-related protein 2 OS=Homo sapiens OX=9606 GN=DPYSL2 PE=1 SV=1	0.091	0.075	0.1514	0.1434	0.0181	0.034	0.0406	0.0801
A0A1P0AYU5	Sideroflexin OS=Homo sapiens OX=9606 GN=SFXN3 PE=1 SV=1			0.0059	0.005			0.0093	0.0076
A0A1W2PNP0	GPI transamidase component PIG-T (Fragment) OS=Homo sapiens OX=9606 GN=PIGT PE=1 SV=1	0.003
A0A1W2PNR9	Immediate early response 3-interacting protein 1 OS=Homo sapiens OX=9606 GN=IER3IP1 PE=1 SV=1	0.0127			0.0077
A0A1W2PNV4	Uncharacterized protein OS=Homo sapiens OX=9606 PE=4 SV=1	0.0031		0.0039				0.0042	0.0072
A0A1W2PNW1	Signal transducer and activator of transcription OS=Homo sapiens OX=9606 GN=STAT6 PE=1 SV=1		0.0012	0.0018
A0A1W2PNX8	Protein unc-45 homolog A OS=Homo sapiens OX=9606 GN=UNC45A PE=1 SV=1	0.0052			0.0045			0.0006
A0A1W2PP47	Elongator complex protein 4 (Fragment) OS=Homo sapiens OX=9606 GN=ELP4 PE=1 SV=1				0.0029
A0A1W2PPH1	Malic enzyme OS=Homo sapiens OX=9606 GN=ME2 PE=1 SV=1				0.0008
A0A1W2PPR6	GPI transamidase component PIG-T (Fragment) OS=Homo sapiens OX=9606 GN=PIGT PE=1 SV=1					0.0003
A0A1W2PPS8	Endoplasmic reticulum-Golgi intermediate compartment protein 3 OS=Homo sapiens OX=9606 GN=ERGIC3 PE=1 SV=1				0.0025
A0A1W2PPX5	Lysosome membrane protein 2 OS=Homo sapiens OX=9606 GN=SCARB2 PE=1 SV=1					0.005
A0A1W2PPZ5	Transcription elongation factor A protein 1 OS=Homo sapiens OX=9606 GN=TCEA1 PE=1 SV=1	0.0196	0.0361	0.0126	0.0217	0.0129	0.0177	0.0041	0.0105
A0A1W2PQ47	Squalene synthase OS=Homo sapiens OX=9606 GN=FDFT1 PE=1 SV=1	0.0078	0.007
A0A1W2PQ51	Probable ATP-dependent RNA helicase DDX17 OS=Homo sapiens OX=9606 GN=DDX17 PE=1 SV=1	0.0255	0.0247	0.0236	0.0203	0.0072	0.0113	0.0103	0.0174
A0A1W2PQB6	39S ribosomal protein L9, mitochondrial (Fragment) OS=Homo sapiens OX=9606 GN=MRPL9 PE=1 SV=1				0.0084	0.0054
A0A1W2PQB7	Lysosome membrane protein 2 OS=Homo sapiens OX=9606 GN=SCARB2 PE=1 SV=1		0.0071
A0A1W2PQP2	Golgi SNAP receptor complex member 2 (Fragment) OS=Homo sapiens OX=9606 GN=GOSR2 PE=4 SV=1						0.0046		0.0083
A0A1W2PQQ4	Golgi SNAP receptor complex member 2 (Fragment) OS=Homo sapiens OX=9606 GN=GOSR2 PE=4 SV=1							0.0029
A0A1W2PQR6	Lysosome membrane protein 2 OS=Homo sapiens OX=9606 GN=SCARB2 PE=1 SV=1	0.0072		0.0089	0.0126		0.0065		0.0065
A0A1W2PRB8	Mediator of RNA polymerase II transcription subunit 17 OS=Homo sapiens OX=9606 GN=MED17 PE=3 SV=1	0.0017
A0A1W2PRF5	Elongator complex protein 4 OS=Homo sapiens OX=9606 GN=ELP4 PE=1 SV=1		0.0018	0.0008
A0A1W2PRL5	Adaptin ear-binding coat-associated protein 1 OS=Homo sapiens OX=9606 GN=NECAP1 PE=1 SV=1	0.0013	0.0016	0.0017		0.0008	0.0012		0.0022
A0A1W2PS43	Lysosome membrane protein 2 OS=Homo sapiens OX=9606 GN=SCARB2 PE=1 SV=1							0.0047
A0A1W2PS81	Golgi SNAP receptor complex member 2 OS=Homo sapiens OX=9606 GN=GOSR2 PE=3 SV=1	0.0143	0.011	0.0112	0.0101
A0A286YEU2	RNA-binding protein fox-1 homolog 1 OS=Homo sapiens OX=9606 GN=RBFOX1 PE=4 SV=1						0.0005		0.0009
A0A286YEX4	Nuclear factor 1 OS=Homo sapiens OX=9606 GN=NFIC PE=1 SV=1	0.0035	0.0025			0.0004
A0A286YF22	D-3-phosphoglycerate dehydrogenase OS=Homo sapiens OX=9606 GN=PHGDH PE=1 SV=1		0.0289		0.0055	0.0077	0.0109		0.0033
A0A286YFF7	Palmitoyl-protein thioesterase 1 OS=Homo sapiens OX=9606 GN=PPT1 PE=1 SV=1	0.0109						0.0061	0.0072
A0A286YFF8	Protein MON2 homolog OS=Homo sapiens OX=9606 GN=MON2 PE=1 SV=1		0.0003
A0A286YFG8	Arf-GAP with SH3 domain, ANK repeat and PH domain-containing protein 2 (Fragment) OS=Homo sapiens OX=9606 GN=ASAP2 PE=1 SV=1	0.0021
A0A2C9F2P4	Palmitoyl-protein thioesterase 1 OS=Homo sapiens OX=9606 GN=PPT1 PE=1 SV=1		0.0124	0.0209			0.0044
A0A2C9F2R7	Protein furry homolog-like (Fragment) OS=Homo sapiens OX=9606 GN=FRYL PE=1 SV=1	0.0012
A0A2Q2TH77	Golgin subfamily A member 2 OS=Homo sapiens OX=9606 GN=GOLGA2 PE=4 SV=1	0.001		0.0008
A0A2Q3DQE3	Calcium/calmodulin-dependent protein kinase (CaM kinase) II gamma, isoform CRA_d OS=Homo sapiens OX=9606 GN=CAMK2G PE=4 SV=1	0.0012	0.0049	0.004	0.0029
A0AVT1	Ubiquitin-like modifier-activating enzyme 6 OS=Homo sapiens OX=9606 GN=UBA6 PE=1 SV=1	0.0056	0.0087	0.0039	0.0018	0.0018	0.0006
A0FGR8-2	Isoform 2 of Extended synaptotagmin-2 OS=Homo sapiens OX=9606 GN=ESYT2			0.001
A0FGR8-6	Isoform 6 of Extended synaptotagmin-2 OS=Homo sapiens OX=9606 GN=ESYT2				0.0005
A0MZ66	Shootin-1 OS=Homo sapiens OX=9606 GN=SHTN1 PE=1 SV=4		0.0012
A0MZ66-6	Isoform 6 of Shootin-1 OS=Homo sapiens OX=9606 GN=SHTN1			0.0007
A1L0T0	Acetolactate synthase-like protein OS=Homo sapiens OX=9606 GN=ILVBL PE=1 SV=2			0.0014
A2A274	Aconitate hydratase, mitochondrial OS=Homo sapiens OX=9606 GN=ACO2 PE=1 SV=1		0.0091	0.0138	0.0143	0.0046	0.0044	0.0031
A2A2Q9	Protein AAR2 homolog OS=Homo sapiens OX=9606 GN=AAR2 PE=1 SV=1	0.0058	0.0032
A2A2V1	Major prion protein (Fragment) OS=Homo sapiens OX=9606 GN=PRNP PE=1 SV=1	0.0029	0.0036	0.0036		0.0017
A2A3N6	Putative PIP5K1A and PSMD4-like protein OS=Homo sapiens OX=9606 GN=PIPSL PE=5 SV=1					0.0004
A2AAT0	Zinc transporter SLC39A7 (Fragment) OS=Homo sapiens OX=9606 GN=SLC39A7 PE=1 SV=1					0.0009
A2IDC6	39S ribosomal protein L28, mitochondrial (Fragment) OS=Homo sapiens OX=9606 GN=MRPL28 PE=1 SV=1				0.0042
A2RRP1	Neuroblastoma-amplified sequence OS=Homo sapiens OX=9606 GN=NBAS PE=1 SV=2			0.0001	0.0002
A2RUC4	tRNA wybutosine-synthesizing protein 5 OS=Homo sapiens OX=9606 GN=TYW5 PE=1 SV=1		0.0012
A3KFL2	Exosome complex component RRP4 OS=Homo sapiens OX=9606 GN=EXOSC2 PE=1 SV=1					0.0014
A4QPE4	SPTBN2 protein OS=Homo sapiens OX=9606 GN=SPTBN2 PE=1 SV=1	0.0022
A5A3E0	POTE ankyrin domain family member F OS=Homo sapiens OX=9606 GN=POTEF PE=1 SV=2			0.0067	0.0062	0.0031	0.0033	0.004
A5YKK6	CCR4-NOT transcription complex subunit 1 OS=Homo sapiens OX=9606 GN=CNOT1 PE=1 SV=2	0.0018			0.0003	0.0004
A6NCE7	Microtubule-associated proteins 1A/1B light chain 3 beta 2 OS=Homo sapiens OX=9606 GN=MAP1LC3B2 PE=2 SV=1			0.0073
A6NDG6	Glycerol-3-phosphate phosphatase OS=Homo sapiens OX=9606 GN=PGP PE=1 SV=1	0.0065	0.008	0.0103	0.0183	0.002	0.0032		0.0058
A6NDU8	UPF0600 protein C5orf51 OS=Homo sapiens OX=9606 GN=C5orf51 PE=1 SV=1	0.0022	0.0044	0.0028	0.0054		0.001
A6NED2	RCC1 domain-containing protein 1 OS=Homo sapiens OX=9606 GN=RCCD1 PE=1 SV=1	0.0009
A6NEL0	Non-histone chromosomal protein HMG-14 OS=Homo sapiens OX=9606 GN=HMGN1 PE=1 SV=1	0.0031					0.0064
A6NEM2	Host cell factor 1 OS=Homo sapiens OX=9606 GN=HCFC1 PE=1 SV=2		0.0008	0.0003		0.0004
A6NEM5	GPI-anchor transamidase OS=Homo sapiens OX=9606 GN=PIGK PE=1 SV=1	0.001
A6NFQ9	Septin-8 OS=Homo sapiens OX=9606 GN=SEPT8 PE=1 SV=1	0.0124	0.0152
A6NFT4	Cilia- and flagella-associated protein 73 OS=Homo sapiens OX=9606 GN=CFAP73 PE=2 SV=3					0.0006
A6NFX8	ADP-sugar pyrophosphatase OS=Homo sapiens OX=9606 GN=NUDT5 PE=1 SV=1	0.0307		0.0271	0.022			0.0057	0.0148
A6NG10	WW domain-binding protein 2 OS=Homo sapiens OX=9606 GN=WBP2 PE=1 SV=2				0.0139				0.008
A6NGP5	Jupiter microtubule-associated homolog 2 OS=Homo sapiens OX=9606 GN=JPT2 PE=1 SV=2							0.0084
A6NGW1	Protein YIF1A OS=Homo sapiens OX=9606 GN=YIF1A PE=1 SV=1	0.0015
A6NHJ8	Quinone oxidoreductase-like protein 1 OS=Homo sapiens OX=9606 GN=CRYZL1 PE=1 SV=2		0.0058
A6NHL2	Tubulin alpha chain-like 3 OS=Homo sapiens OX=9606 GN=TUBAL3 PE=1 SV=2	0.0052	0.0121	0.0123	0.0109	0.0035	0.0046		0.0118
A6NHR9	Structural maintenance of chromosomes flexible hinge domain-containing protein 1 OS=Homo sapiens OX=9606 GN=SMCHD1 PE=1 SV=2	0.003	0.0036	0.0001	0.0002	0.0006	0.0001
A6NI79	Coiled-coil domain-containing protein 69 OS=Homo sapiens OX=9606 GN=CCDC69 PE=1 SV=1					0.0006	0.0009	0.0008
A6NIH7	Protein unc-119 homolog B OS=Homo sapiens OX=9606 GN=UNC119B PE=1 SV=1	0.0028	0.0016	0.0017	0.002		0.0025		0.0045
A6NLN1	Polypyrimidine tract binding protein 1, isoform CRA_b OS=Homo sapiens OX=9606 GN=PTBP1 PE=1 SV=4			0.0712		0.0171	0.027	0.0177	0.038
A6NM32	Peptidyl-prolyl cis-trans isomerase H OS=Homo sapiens OX=9606 GN=PPIH PE=1 SV=1				0.0239				0.0101
A6NMH6	Septin-8 OS=Homo sapiens OX=9606 GN=SEPT8 PE=1 SV=1				0.0094
A6NMH8	Tetraspanin OS=Homo sapiens OX=9606 GN=CD81 PE=1 SV=1								0.0042
A6NMQ1	DNA polymerase OS=Homo sapiens OX=9606 GN=POLA1 PE=1 SV=1					0.0004
A6NNI4	Tetraspanin OS=Homo sapiens OX=9606 GN=CD9 PE=1 SV=1		0.0133			0.0062	0.004
A6PW57	Phosphatidylinositol 4-phosphate 5-kinase type-1 alpha OS=Homo sapiens OX=9606 GN=PIP5K1A PE=1 SV=2	0.0019
A6QRJ0	Deoxyribonuclease-1-like 1 (Fragment) OS=Homo sapiens OX=9606 GN=DNASE1L1 PE=1 SV=1	0.0054		0.0096		0.0059
A6XMV8	Protease serine 2 preproprotein OS=Homo sapiens OX=9606 GN=PRSS2 PE=1 SV=1					0.0008
A8K878	Mesencephalic astrocyte-derived neurotrophic factor OS=Homo sapiens OX=9606 GN=MANF PE=1 SV=1	0.0197	0.0368	0.0374	0.0368	0.0088	0.0178	0.0127	0.025
A8MQB8	Synaptic functional regulator FMR1 OS=Homo sapiens OX=9606 GN=FMR1 PE=1 SV=1		0.0014
A8MUA9	SMT3 suppressor of mif two 3 homolog 3 (Yeast), isoform CRA_d OS=Homo sapiens OX=9606 GN=SUMO3 PE=1 SV=1	0.0025
A8MUN2	Apolipoprotein B-100 OS=Homo sapiens OX=9606 GN=APOB PE=1 SV=2							0.0006
A8MW78	GRB2-related adapter protein OS=Homo sapiens OX=9606 GN=GRAP PE=1 SV=1						0.0015
A8MWD9	Putative small nuclear ribonucleoprotein G-like protein 15 OS=Homo sapiens OX=9606 GN=SNRPGP15 PE=5 SV=2			0.0057
A8MXP9	Matrin-3 OS=Homo sapiens OX=9606 GN=MATR3 PE=1 SV=1	0.0243	0.0374	0.0134	0.0218	0.0103	0.0073	0.003
A8MXQ1	Pituitary tumor-transforming gene 1 protein-interacting protein OS=Homo sapiens OX=9606 GN=PTTG1IP PE=1 SV=1	0.002		0.0025	0.003	0.0024	0.0038	0.0017	0.0033
A8MXU7	Bcl2-associated agonist of cell death OS=Homo sapiens OX=9606 GN=BAD PE=1 SV=1			0.0028		0.0013		0.0018	0.0036
A8MXV4	Nucleoside diphosphate-linked moiety X motif 19 OS=Homo sapiens OX=9606 GN=NUDT19 PE=1 SV=1	0.0009	0.0011
A8MYK1	39S ribosomal protein L23, mitochondrial OS=Homo sapiens OX=9606 GN=MRPL23 PE=1 SV=1	0.0059	0.0073	0.0046	0.0089		0.0033	0.003	0.006
A8MYV2	LUC7-like (S. cerevisiae) OS=Homo sapiens OX=9606 GN=LUC7L PE=1 SV=1			0.011		0.003
A8MZF9	Developmentally-regulated GTP-binding protein 2 OS=Homo sapiens OX=9606 GN=DRG2 PE=1 SV=1	0.0072
A9UHW6-2	Isoform 2 of MIF4G domain-containing protein OS=Homo sapiens OX=9606 GN=MIF4GD		0.0032
A9UHW6-3	Isoform 3 of MIF4G domain-containing protein OS=Homo sapiens OX=9606 GN=MIF4GD	0.0012
A9Z1X7	Serine/arginine repetitive matrix protein 1 OS=Homo sapiens OX=9606 GN=SRRM1 PE=1 SV=1		0.0029	0.0033		0.0015		0.0003	0.0005
B0QY89	Eukaryotic translation initiation factor 3 subunit L OS=Homo sapiens OX=9606 GN=EIF3L PE=1 SV=1	0.0268	0.0121	0.007	0.0163	0.0068			0.0067
B0QYD3	DNA dC->dU-editing enzyme APOBEC-3B OS=Homo sapiens OX=9606 GN=APOBEC3B PE=1 SV=1					0.0008
B0QYH3	Coiled-coil domain-containing protein 117 (Fragment) OS=Homo sapiens OX=9606 GN=CCDC117 PE=1 SV=1				0.0072		0.0043
B0QYN7	SUMO-conjugating enzyme UBC9 OS=Homo sapiens OX=9606 GN=UBE2I PE=1 SV=1						0.0058
B0QZ18	Copine-1 OS=Homo sapiens OX=9606 GN=CPNE1 PE=1 SV=1		0.0084	0.0124	0.0064			0.0056	0.0127
B0YIW2	Apolipoprotein C-III OS=Homo sapiens OX=9606 GN=APOC3 PE=1 SV=1			0.0038	0.0045
B1AH77	Ras-related C3 botulinum toxin substrate 2 OS=Homo sapiens OX=9606 GN=RAC2 PE=1 SV=1					0.0068		0.0097
B1AH87	Putative peripheral benzodiazepine receptor-related protein (Fragment) OS=Homo sapiens OX=9606 GN=TSPO PE=1 SV=1								0.0119
B1AHD1	NHP2-like protein 1 OS=Homo sapiens OX=9606 GN=SNU13 PE=1 SV=1					0.0082		0.0117
B1AJY7	26S proteasome non-ATPase regulatory subunit 10 OS=Homo sapiens OX=9606 GN=PSMD10 PE=1 SV=1	0.0255	0.0251	0.0318			0.0145	0.0101	0.0101
B1AK88	Capping protein (Actin filament) muscle Z-line, beta, isoform CRA_d OS=Homo sapiens OX=9606 GN=CAPZB PE=1 SV=1	0.0429					0.0304	0.055
B1AKD8	Rootletin (Fragment) OS=Homo sapiens OX=9606 GN=CROCC PE=1 SV=2			0.0006	0.0015
B1AKJ5	Nardilysin OS=Homo sapiens OX=9606 GN=NRDC PE=1 SV=1	0.0022	0.0014	0.0007	0.0012	0.0001
B1AKR6	Dynein light chain roadblock-type 1 OS=Homo sapiens OX=9606 GN=DYNLRB1 PE=1 SV=1		0.0152		0.0186				0.0081
B1AL69	Hsp90 co-chaperone Cdc37-like 1 OS=Homo sapiens OX=9606 GN=CDC37L1 PE=1 SV=1	0.001	0.0012	0.0013
B1AMS2	Septin 6, isoform CRA_b OS=Homo sapiens OX=9606 GN=SEPT6 PE=1 SV=1	0.0075	0.0107	0.008	0.0064	0.0013		0.0019
B1AMU7	Exosome complex component CSL4 (Fragment) OS=Homo sapiens OX=9606 GN=EXOSC1 PE=1 SV=2	0.0075	0.0026
B1ANG9	Guanylate kinase OS=Homo sapiens OX=9606 GN=GUK1 PE=1 SV=2	0.0153	0.0117	0.0119
B1ANH0	Guanylate kinase (Fragment) OS=Homo sapiens OX=9606 GN=GUK1 PE=1 SV=1				0.0255			0.0063	0.0125
B1ANH5	Guanylate kinase OS=Homo sapiens OX=9606 GN=GUK1 PE=1 SV=1						0.0077
B1ANR0	Polyadenylate-binding protein OS=Homo sapiens OX=9606 GN=PABPC4 PE=1 SV=1	0.059	0.0268	0.0156	0.0173				0.0152
B1AP13	Complement decay-accelerating factor OS=Homo sapiens OX=9606 GN=CD55 PE=1 SV=1	0.0236				0.0135
B1AP22	Presenilin OS=Homo sapiens OX=9606 GN=PSEN2 PE=1 SV=1			0.0008	0.001
B2R5W2	Heterogeneous nuclear ribonucleoproteins C1/C2 OS=Homo sapiens OX=9606 GN=HNRNPC PE=1 SV=1			0.0539	0.0931	0.0954	0.1508	0.0716	0.126
B3KNJ4	SUMO-1 activating enzyme subunit 1, isoform CRA_a OS=Homo sapiens OX=9606 GN=SAE1 PE=1 SV=1							0.0042	0.0083
B3KNX7	Non-specific serine/threonine protein kinase OS=Homo sapiens OX=9606 GN=PAK1 PE=1 SV=1	0.0027
B3KS98	Eukaryotic translation initiation factor 3 subunit H OS=Homo sapiens OX=9606 GN=EIF3H PE=1 SV=1	0.0329	0.0157	0.0036		0.0037	0.0016		0.0047
B3KTM8	Mortality factor 4-like protein 1 OS=Homo sapiens OX=9606 GN=MORF4L1 PE=1 SV=1			0.0011		0.0017
B3KVL5	Zinc finger CCHC domain-containing protein 10 OS=Homo sapiens OX=9606 GN=ZCCHC10 PE=1 SV=1		0.0022
B4DEM9	Polymerase delta-interacting protein 2 OS=Homo sapiens OX=9606 GN=POLDIP2 PE=1 SV=1						0.0027	0.0016
B4DGI9	Transcription factor 12 (Fragment) OS=Homo sapiens OX=9606 GN=TCF12 PE=1 SV=1	0.0006
B4DGU4	Catenin beta-1 OS=Homo sapiens OX=9606 GN=CTNNB1 PE=1 SV=1	0.0077		0.0126	0.0086	0.0044		0.0019	0.0014
B4DJV2	Citrate synthase OS=Homo sapiens OX=9606 GN=CS PE=1 SV=1							0.0092
B4DJV5	Periodic tryptophan protein 1 homolog OS=Homo sapiens OX=9606 GN=PWP1 PE=1 SV=1								0.0038
B4DKB2	Endothelin-converting enzyme 1 OS=Homo sapiens OX=9606 GN=ECE1 PE=1 SV=1	0.0157
B4DLN1	cDNA FLJ60124, highly similar to Mitochondrial dicarboxylate carrier OS=Homo sapiens OX=9606 PE=2 SV=1	0.0034		0.0042	0.005	0.0014		0.002	0.004
B4DP64	Acyl-protein thioesterase 1 OS=Homo sapiens OX=9606 GN=LYPLA1 PE=1 SV=1								0.0061
B4DR61	Protein transport protein Sec61 subunit alpha isoform 1 OS=Homo sapiens OX=9606 GN=SEC61A1 PE=1 SV=1	0.0048	0.0084	0.0114	0.0156	0.0039	0.002	0.0018	0.0063
B4DR80	Serine/threonine-protein kinase 24 OS=Homo sapiens OX=9606 GN=STK24 PE=1 SV=1		0.0137					0.0029
B4DUC8	S-methyl-5~-thioadenosine phosphorylase OS=Homo sapiens OX=9606 GN=MTAP PE=1 SV=1	0.0234	0.0482	0.0254	0.0223	0.0059	0.0094	0.0143	0.0203
B4DUT8	Calponin OS=Homo sapiens OX=9606 GN=CNN2 PE=1 SV=1	0.0133	0.0253	0.0333	0.0309
B4DXC8	Nucleoside diphosphate kinase 7 OS=Homo sapiens OX=9606 GN=NME7 PE=1 SV=1			0.0025		0.0011
B4DY09	Interleukin enhancer-binding factor 2 OS=Homo sapiens OX=9606 GN=ILF2 PE=1 SV=1								0.0539
B4E3T4	HCG2043421, isoform CRA_c OS=Homo sapiens OX=9606 GN=RBPMS PE=1 SV=1			0.0064	0.0022	0.0029		0.0012
B5MBX0	Sororin OS=Homo sapiens OX=9606 GN=CDCA5 PE=1 SV=1	0.0011			0.0034	0.002
B5MBZ0	Echinoderm microtubule-associated protein-like 4 OS=Homo sapiens OX=9606 GN=EML4 PE=1 SV=3	0.001		0.0004		0.0004
B5MC53	MpV17 transgene, murine homolog, glomerulosclerosis, isoform CRA_f OS=Homo sapiens OX=9606 GN=MPV17 PE=1 SV=1	0.002	0.0025					0.0017
B5MCC5	Disks large homolog 2 OS=Homo sapiens OX=9606 GN=DLG2 PE=1 SV=3	0.0009	0.0011	0.0024					0.0014
B5MCF9	Pescadillo homolog OS=Homo sapiens OX=9606 GN=PES1 PE=1 SV=1	0.0024					0.001		0.0009
B5MD17	Chromobox protein homolog 1 (Fragment) OS=Homo sapiens OX=9606 GN=CBX1 PE=1 SV=1			0.0087	0.0104			0.0035	0.0069
B5MDF5	GTP-binding nuclear protein Ran OS=Homo sapiens OX=9606 GN=RAN PE=1 SV=1				0.0323		0.0194
B5MDU6	Lipid droplet-associated hydrolase OS=Homo sapiens OX=9606 GN=LDAH PE=1 SV=1		0.0022
B5ME19	Eukaryotic translation initiation factor 3 subunit C-like protein OS=Homo sapiens OX=9606 GN=EIF3CL PE=3 SV=1							0.0006
B5ME97	Septin 10, isoform CRA_c OS=Homo sapiens OX=9606 GN=SEPT10 PE=1 SV=2	0.0064	0.0022			0.0003		0.0015
B6VEX4	Abl interactor 1 OS=Homo sapiens OX=9606 GN=ABI1 PE=1 SV=1			0.0035
B7WPE2	Echinoderm microtubule associated protein like 3, isoform CRA_e OS=Homo sapiens OX=9606 GN=EML3 PE=1 SV=1			0.0004
B7WPG3	Heterogeneous nuclear ribonucleoprotein L-like OS=Homo sapiens OX=9606 GN=HNRNPLL PE=1 SV=1	0.0054
B7Z4B8	Heterogeneous nuclear ribonucleoprotein U-like protein 1 OS=Homo sapiens OX=9606 GN=HNRNPUL1 PE=1 SV=1							0.0007
B7Z4K9	Nucleosome assembly protein 1-like 1 OS=Homo sapiens OX=9606 GN=NAP1L1 PE=1 SV=1	0.0034	0.0095	0.0042	0.005
B7Z596	Tropomyosin alpha-1 chain OS=Homo sapiens OX=9606 GN=TPM1 PE=1 SV=1				0.0203		0.0172		0.0358
B7Z5P7	Leupaxin OS=Homo sapiens OX=9606 GN=LPXN PE=1 SV=1	0.0018			0.0059			0.0007
B7Z7D2	Lysosomal acid phosphatase OS=Homo sapiens OX=9606 GN=ACP2 PE=1 SV=1								0.0027
B7Z7P8	Eukaryotic peptide chain release factor subunit 1 OS=Homo sapiens OX=9606 GN=ETF1 PE=1 SV=1				0.0082
B7Z9I1	Medium-chain-specific acyl-CoA dehydrogenase, mitochondrial OS=Homo sapiens OX=9606 GN=ACADM PE=1 SV=1	0.0063	0.0077			0.0005			0.0014
B7ZAR1	T-complex protein 1 subunit epsilon OS=Homo sapiens OX=9606 GN=CCT5 PE=1 SV=1		0.158		0.0828
B7ZC39	Endophilin-B2 OS=Homo sapiens OX=9606 GN=SH3GLB2 PE=1 SV=1	0.0029
B7ZKJ8	ITIH4 protein OS=Homo sapiens OX=9606 GN=ITIH4 PE=1 SV=1								0.0005
B7ZKQ9	SCARB1 protein OS=Homo sapiens OX=9606 GN=SCARB1 PE=1 SV=1					0.0008
B7ZLQ5	Probable global transcription activator SNF2L1 OS=Homo sapiens OX=9606 GN=SMARCA1 PE=1 SV=1	0.0016
B7ZM87	SLIT-ROBO Rho GTPase-activating protein 2 OS=Homo sapiens OX=9606 GN=SRGAP2 PE=1 SV=1	0.0012	0.0019	0.0011		0.0005
B7ZM99	MTHFD1L protein OS=Homo sapiens OX=9606 GN=MTHFD1L PE=1 SV=1				0.004
B8ZWD1	Acyl-CoA-binding protein OS=Homo sapiens OX=9606 GN=DBI PE=1 SV=1				0.0482
B8ZZ09	LUC7-like (S. cerevisiae) (Fragment) OS=Homo sapiens OX=9606 GN=LUC7L PE=1 SV=1							0.0033
B8ZZ47	U3 small nucleolar ribonucleoprotein protein IMP4 OS=Homo sapiens OX=9606 GN=IMP4 PE=1 SV=1							0.0011
B8ZZ99	Coiled-coil domain-containing protein 115 OS=Homo sapiens OX=9606 GN=CCDC115 PE=1 SV=1			0.0025
B8ZZB8	CB1 cannabinoid receptor-interacting protein 1 OS=Homo sapiens OX=9606 GN=CNRIP1 PE=1 SV=1			0.0173			0.0084		0.0224
B8ZZD4	Tax1-binding protein 1 OS=Homo sapiens OX=9606 GN=TAX1BP1 PE=1 SV=1					0.0002
B8ZZK5	Phosphodiesterase 6D, cGMP-specific, rod, delta, isoform CRA_a OS=Homo sapiens OX=9606 GN=PDE6D PE=1 SV=1						0.0032
B8ZZT4	Vesicle-associated membrane protein 8 OS=Homo sapiens OX=9606 GN=VAMP8 PE=1 SV=1	0.0137	0.0168				0.0071
B9A018	U4/U6.U5 tri-snRNP-associated protein 2 OS=Homo sapiens OX=9606 GN=USP39 PE=1 SV=1					0.0011
B9A064	Immunoglobulin lambda-like polypeptide 5 OS=Homo sapiens OX=9606 GN=IGLL5 PE=2 SV=2						0.0049		0.0089
B9ZVN9	DNA-directed RNA polymerase subunit OS=Homo sapiens OX=9606 GN=POLR1A PE=1 SV=1		0.0004
C9J0J7	Profilin OS=Homo sapiens OX=9606 GN=PFN2 PE=1 SV=1						0.0232
C9J0K6	Sorcin OS=Homo sapiens OX=9606 GN=SRI PE=1 SV=1	0.0204	0.025	0.0329	0.0396	0.0064		0.0167	0.0181
C9J177	Protein phosphatase 1 regulatory subunit 7 (Fragment) OS=Homo sapiens OX=9606 GN=PPP1R7 PE=1 SV=1			0.038
C9J1C6	E3 ubiquitin-protein ligase RNF181 OS=Homo sapiens OX=9606 GN=RNF181 PE=1 SV=1			0.0029
C9J1Z8	ADP-ribosylation factor 5 (Fragment) OS=Homo sapiens OX=9606 GN=ARF5 PE=1 SV=1		0.0852			0.0396	0.0407	0.046
C9J232	Serine/threonine-protein kinase 25 (Fragment) OS=Homo sapiens OX=9606 GN=STK25 PE=1 SV=1	0.0097			0.0101
C9J2Y9	DNA-directed RNA polymerase subunit beta OS=Homo sapiens OX=9606 GN=POLR2B PE=1 SV=2	0.0056	0.0014	0.0025		0.0011
C9J381	Inosine-5~-monophosphate dehydrogenase OS=Homo sapiens OX=9606 GN=IMPDH1 PE=1 SV=1				0.002
C9J3L8	Translocon-associated protein subunit alpha OS=Homo sapiens OX=9606 GN=SSR1 PE=1 SV=1							0.0082
C9J4P8	Peptidylprolyl isomerase (Fragment) OS=Homo sapiens OX=9606 GN=FKBP9 PE=1 SV=8	0.0015
C9J5J3	N-alpha-acetyltransferase 50 OS=Homo sapiens OX=9606 GN=NAA50 PE=1 SV=1							0.005
C9J5W6	Transgelin OS=Homo sapiens OX=9606 GN=TAGLN3 PE=1 SV=1		0.014				0.0103
C9J660	Sulfatase-modifying factor 2 OS=Homo sapiens OX=9606 GN=SUMF2 PE=1 SV=1	0.0135	0.0067
C9J6B1	Ras-related protein Ral-B (Fragment) OS=Homo sapiens OX=9606 GN=RALB PE=1 SV=1								0.0618
C9J6P4	Zinc finger CCCH-type antiviral protein 1 OS=Homo sapiens OX=9606 GN=ZC3HAV1 PE=1 SV=1	0.0031		0.0021		0.0008	0.0003
C9J7E5	Transportin-3 OS=Homo sapiens OX=9606 GN=TNPO3 PE=1 SV=1	0.001				0.0006
C9J7K9	Phospholipid scramblase OS=Homo sapiens OX=9606 GN=PLSCR1 PE=1 SV=1				0.0072		0.0073		0.0056
C9J8E1	MAP kinase-activated protein kinase 3 (Fragment) OS=Homo sapiens OX=9606 GN=MAPKAPK3 PE=1 SV=1	0.002
C9J8T5	Kinesin light chain 4 (Fragment) OS=Homo sapiens OX=9606 GN=KLC4 PE=1 SV=2					0.0024
C9J8T6	Cytochrome c oxidase copper chaperone OS=Homo sapiens OX=9606 GN=COX17 PE=1 SV=1	0.0035	0.0043	0.0043	0.0052	0.002
C9J9K3	40S ribosomal protein SA (Fragment) OS=Homo sapiens OX=9606 GN=RPSA PE=1 SV=8					0.0328		0.0363
C9J9V2	THUMP domain-containing protein 3 (Fragment) OS=Homo sapiens OX=9606 GN=THUMPD3 PE=1 SV=1	0.0027
C9JA28	Translocon-associated protein subunit gamma OS=Homo sapiens OX=9606 GN=SSR3 PE=1 SV=1		0.0023	0.0024
C9JAB2	Serine/arginine-rich-splicing factor 7 OS=Homo sapiens OX=9606 GN=SRSF7 PE=1 SV=1		0.0172		0.0255	0.008	0.0153
C9JAZ1	Metaxin-2 (Fragment) OS=Homo sapiens OX=9606 GN=MTX2 PE=1 SV=1							0.0012
C9JBI3	Phosphoserine phosphatase (Fragment) OS=Homo sapiens OX=9606 GN=PSPH PE=1 SV=1	0.0124	0.0199	0.0114		0.0022
C9JC84	Fibrinogen gamma chain OS=Homo sapiens OX=9606 GN=FGG PE=1 SV=1						0.0006
C9JCC6	Dr1-associated corepressor OS=Homo sapiens OX=9606 GN=DRAP1 PE=1 SV=1	0.0107	0.0132	0.007		0.0032	0.0031
C9JCN8	Fos-related antigen 2 (Fragment) OS=Homo sapiens OX=9606 GN=FOSL2 PE=1 SV=1	0.0036		0.0021
C9JDE9	3-ketoacyl-CoA thiolase, peroxisomal OS=Homo sapiens OX=9606 GN=ACAA1 PE=1 SV=1		0.0023	0.0036			0.0008	0.0024
C9JDV8	Protein NipSnap homolog 1 (Fragment) OS=Homo sapiens OX=9606 GN=NIPSNAP1 PE=1 SV=7					0.0024
C9JE98	Nuclear receptor corepressor 2 OS=Homo sapiens OX=9606 GN=NCOR2 PE=1 SV=1	0.0011		0.0001		0.0005
C9JEH3	Angio-associated migratory cell protein OS=Homo sapiens OX=9606 GN=AAMP PE=1 SV=1	0.0035
C9JEH7	40S ribosomal protein S4, Y isoform 1 (Fragment) OS=Homo sapiens OX=9606 GN=RPS4Y1 PE=1 SV=1		0.0411		0.0373	0.0142	0.0192	0.0238	0.0344
C9JEJ2	Choline-phosphate cytidylyltransferase A OS=Homo sapiens OX=9606 GN=PCYT1A PE=1 SV=1	0.0088	0.0109	0.0172	0.0265	0.0022	0.0056	0.005	0.0061
C9JFE4	COP9 signalosome complex subunit 1 OS=Homo sapiens OX=9606 GN=GPS1 PE=1 SV=2				0.0045		0.0019	0.0017
C9JFR7	Cytochrome c (Fragment) OS=Homo sapiens OX=9606 GN=CYCS PE=1 SV=1	0.1445	0.0529	0.1352	0.0894	0.0461	0.0276	0.025	0.0696
C9JFV4	Proline-, glutamic acid- and leucine-rich protein 1 OS=Homo sapiens OX=9606 GN=PELP1 PE=1 SV=2	0.0032	0.0087	0.004	0.0044	0.0013	0.0008
C9JG97	Angio-associated migratory cell protein OS=Homo sapiens OX=9606 GN=AAMP PE=1 SV=1		0.0021	0.001	0.0025
C9JHK9	ATP-binding cassette sub-family F member 2 (Fragment) OS=Homo sapiens OX=9606 GN=ABCF2 PE=1 SV=1		0.0016
C9JI87	Voltage-dependent anion-selective channel protein 1 (Fragment) OS=Homo sapiens OX=9606 GN=VDAC1 PE=1 SV=6	0.0591						0.0272
C9JIF9	Acylamino-acid-releasing enzyme OS=Homo sapiens OX=9606 GN=APEH PE=1 SV=1	0.0059
C9JIS1	Guanine nucleotide-binding protein G(I)/G(S)/G(T) subunit beta-2 (Fragment) OS=Homo sapiens OX=9606 GN=GNB2 PE=1 SV=1							0.0076
C9JIZ6	Prosaposin OS=Homo sapiens OX=9606 GN=PSAP PE=1 SV=2					0.005			0.0199
C9JJ19	28S ribosomal protein S34, mitochondrial OS=Homo sapiens OX=9606 GN=MRPS34 PE=1 SV=2		0.0218	0.006		0.0052			0.0078
C9JJV1	Protein TSSC4 (Fragment) OS=Homo sapiens OX=9606 GN=TSSC4 PE=1 SV=8				0.0025
C9JL85	Myotrophin OS=Homo sapiens OX=9606 GN=MTPN PE=1 SV=1		0.0087
C9JLB7	Oxidoreductase NAD-binding domain-containing protein 1 OS=Homo sapiens OX=9606 GN=OXNAD1 PE=1 SV=2	0.001
C9JLU1	DNA-directed RNA polymerases I, II, and III subunit RPABC3 (Fragment) OS=Homo sapiens OX=9606 GN=POLR2H PE=1 SV=8	0.0166	0.0099			0.0068	0.0044	0.004
C9JNK6	Metaxin-2 OS=Homo sapiens OX=9606 GN=MTX2 PE=1 SV=1					0.0019	0.003
C9JNW5	60S ribosomal protein L24 OS=Homo sapiens OX=9606 GN=RPL24 PE=1 SV=1						0.0141		0.0253
C9JP16	Cartilage-associated protein OS=Homo sapiens OX=9606 GN=CRTAP PE=1 SV=1	0.011
C9JQD4	Peptidyl-prolyl cis-trans isomerase (Fragment) OS=Homo sapiens OX=9606 GN=PPIH PE=1 SV=1	0.0318
C9JQV0	Uncharacterized protein C7orf50 (Fragment) OS=Homo sapiens OX=9606 GN=C7orf50 PE=1 SV=1	0.015	0.0142	0.0144	0.0055	0.0034	0.0104	0.003
C9JRJ5	LIM domain-containing protein 1 OS=Homo sapiens OX=9606 GN=LIMD1 PE=1 SV=1	0.0006	0.0014	0.0014	0.0017	0.0006		0.0009
C9JRZ6	MICOS complex subunit OS=Homo sapiens OX=9606 GN=CHCHD3 PE=1 SV=2	0.0066	0.0081	0.0082			0.006
C9JUH3	Cerebral cavernous malformations 2 protein OS=Homo sapiens OX=9606 GN=CCM2 PE=1 SV=1				0.0013
C9JW69	Regulator of chromosome condensation (Fragment) OS=Homo sapiens OX=9606 GN=RCC1 PE=1 SV=1							0.0007
C9JW74	Mesoderm-specific transcript homolog protein OS=Homo sapiens OX=9606 GN=MEST PE=1 SV=1	0.0022				0.002
C9JYM0	Ribonuclease P protein subunit p20 (Fragment) OS=Homo sapiens OX=9606 GN=POP7 PE=1 SV=1		0.003				0.0022
C9JYN0	Synaptophysin-like protein 1 OS=Homo sapiens OX=9606 GN=SYPL1 PE=1 SV=1							0.0012
C9JYQ9	60S ribosomal protein L22-like 1 OS=Homo sapiens OX=9606 GN=RPL22L1 PE=1 SV=1				0.0223	0.0057
C9JZG9	Ubiquitin-conjugating enzyme E2 H (Fragment) OS=Homo sapiens OX=9606 GN=UBE2H PE=1 SV=1	0.0034		0.0096
C9JZR2	Catenin delta-1 OS=Homo sapiens OX=9606 GN=CTNND1 PE=1 SV=2	0.0114					0.0091
D3DQV9	Eukaryotic translation initiation factor 4 gamma 2 (Fragment) OS=Homo sapiens OX=9606 GN=EIF4G2 PE=1 SV=1		0.0163
D3YTA9	Calcineurin subunit B type 1 OS=Homo sapiens OX=9606 GN=PPP3R1 PE=1 SV=1		0.0021
D3YTB1	60S ribosomal protein L32 (Fragment) OS=Homo sapiens OX=9606 GN=RPL32 PE=1 SV=1	0.0421	0.04	0.0525		0.0305	0.0167	0.0345	0.068
D3YTG3	Target of Nesh-SH3 OS=Homo sapiens OX=9606 GN=ABI3BP PE=1 SV=1			0.0075	0.0062			0.0028	0.0047
D3YTH5	EARP-interacting protein OS=Homo sapiens OX=9606 GN=EIPR1 PE=1 SV=1			0.0028
D6R9P3	Heterogeneous nuclear ribonucleoprotein A/B OS=Homo sapiens OX=9606 GN=HNRNPAB PE=1 SV=1	0.0319	0.0751	0.0297	0.0479		0.0288		0.0278
D6R9R7	S-phase kinase-associated protein 2 (Fragment) OS=Homo sapiens OX=9606 GN=SKP2 PE=1 SV=1	0.0012
D6R9U7	DNA-directed RNA polymerase III subunit RPC7 (Fragment) OS=Homo sapiens OX=9606 GN=POLR3G PE=1 SV=8	0.0094	0.0087	0.0039	0.0047	0.0028	0.0064	0.0026
D6RAA6	Transmembrane protein 33 (Fragment) OS=Homo sapiens OX=9606 GN=TMEM33 PE=1 SV=1						0.0013	0.0012
D6RAF8	Heterogeneous nuclear ribonucleoprotein D0 (Fragment) OS=Homo sapiens OX=9606 GN=HNRNPD PE=1 SV=1							0.0145	0.0354
D6RAJ6	F-box only protein 4 OS=Homo sapiens OX=9606 GN=FBXO4 PE=1 SV=1	0.0011
D6RAX7	COP9 constitutive photomorphogenic-like protein subunit 4 isoform 2 OS=Homo sapiens OX=9606 GN=COPS4 PE=1 SV=1								0.0071
D6RBR9	Exocyst complex component 3 (Fragment) OS=Homo sapiens OX=9606 GN=EXOC3 PE=1 SV=8	0.0052
D6RBT3	NADH dehydrogenase [ubiquinone] iron-sulfur protein 6, mitochondrial OS=Homo sapiens OX=9606 GN=NDUFS6 PE=1 SV=1	0.0043						0.0058
D6RBW1	Eukaryotic translation initiation factor 4E OS=Homo sapiens OX=9606 GN=EIF4E PE=1 SV=1		0.0128				0.0074	0.0067
D6RBX4	Transforming growth factor-beta-induced protein ig-h3 OS=Homo sapiens OX=9606 GN=TGFBI PE=1 SV=1						0.0049
D6RC52	H/ACA ribonucleoprotein complex subunit 2 (Fragment) OS=Homo sapiens OX=9606 GN=NHP2 PE=1 SV=1							0.0114
D6RC71	Syntaxin-18 (Fragment) OS=Homo sapiens OX=9606 GN=STX18 PE=1 SV=1				0.0029
D6RCB9	H/ACA ribonucleoprotein complex subunit 2 (Fragment) OS=Homo sapiens OX=9606 GN=NHP2 PE=1 SV=1						0.0082		0.0087
D6RCD0	Estradiol 17-beta-dehydrogenase 11 OS=Homo sapiens OX=9606 GN=HSD17B11 PE=1 SV=2	0.0028
D6RCM8	Tumor necrosis factor alpha-induced protein 8 OS=Homo sapiens OX=9606 GN=TNFAIP8 PE=1 SV=1			0.002				0.0013	0.0025
D6RD17	Immunoglobulin J chain (Fragment) OS=Homo sapiens OX=9606 GN=JCHAIN PE=1 SV=8								0.0033
D6RD18	Heterogeneous nuclear ribonucleoprotein A/B OS=Homo sapiens OX=9606 GN=HNRNPAB PE=1 SV=1					0.0208		0.0141
D6REA0	Glutamyl-tRNA(Gln) amidotransferase subunit B, mitochondrial OS=Homo sapiens OX=9606 GN=GATB PE=1 SV=1	0.002
D6REA1	Nucleotide exchange factor SIL1 OS=Homo sapiens OX=9606 GN=SIL1 PE=1 SV=1			0.0049				0.0006
D6REM4	Casein kinase I isoform alpha OS=Homo sapiens OX=9606 GN=CSNK1A1 PE=1 SV=1		0.0078
D6RER5	Septin-11 OS=Homo sapiens OX=9606 GN=SEPT11 PE=1 SV=1	0.0129	0.0139	0.0247	0.0217	0.0024	0.0021	0.0034	0.0101
D6REX3	Protein transport protein Sec31A OS=Homo sapiens OX=9606 GN=SEC31A PE=1 SV=1	0.0067	0.0099	0.0144	0.0149	0.0027		0.003	0.0004
D6RF35	Vitamin D-binding protein OS=Homo sapiens OX=9606 GN=GC PE=1 SV=1								0.0061
D6RFG8	Deoxycytidine kinase OS=Homo sapiens OX=9606 GN=DCK PE=1 SV=1		0.0056	0.0013		0.0019
D6RFY6	Vacuolar-sorting protein SNF8 OS=Homo sapiens OX=9606 GN=SNF8 PE=1 SV=1	0.0044
D6RGV5	Cytochrome c oxidase subunit 7A2, mitochondrial (Fragment) OS=Homo sapiens OX=9606 GN=COX7A2 PE=1 SV=1						0.003
D6RGZ3	Rho guanine nucleotide exchange factor 28 OS=Homo sapiens OX=9606 GN=ARHGEF28 PE=1 SV=1			0.0013
D6RHD3	Centromere protein K OS=Homo sapiens OX=9606 GN=CENPK PE=1 SV=1					0.0008
D6RJ07	Zinc finger protein 346 OS=Homo sapiens OX=9606 GN=ZNF346 PE=1 SV=1	0.0022	0.0027			0.002
D6RJ96	Heat shock 70 kDa protein 4L (Fragment) OS=Homo sapiens OX=9606 GN=HSPA4L PE=1 SV=1	0.0035		0.0063
D6RJA0	Histone-lysine N-methyltransferase OS=Homo sapiens OX=9606 GN=SETD7 PE=1 SV=1	0.0019	0.0011	0.0011	0.0029
E2QRF9	Geminin (Fragment) OS=Homo sapiens OX=9606 GN=GMNN PE=1 SV=1		0.0022
E2QRJ6	DNA-directed RNA polymerase II subunit RPB11-b2 OS=Homo sapiens OX=9606 GN=POLR2J3 PE=4 SV=1					0.0013
E5RG67	Nucleolysin TIA-1 isoform p40 OS=Homo sapiens OX=9606 GN=TIA1 PE=1 SV=1							0.0061
E5RHG8	Elongin-C (Fragment) OS=Homo sapiens OX=9606 GN=ELOC PE=1 SV=1	0.0771	0.0463		0.082				0.0609
E5RHW4	Erlin-2 (Fragment) OS=Homo sapiens OX=9606 GN=ERLIN2 PE=1 SV=1	0.0352	0.0154		0.022	0.0051	0.0053
E5RI99	60S ribosomal protein L30 (Fragment) OS=Homo sapiens OX=9606 GN=RPL30 PE=1 SV=1						0.0319	0.0393
E5RIT6	60S ribosomal protein L26-like 1 (Fragment) OS=Homo sapiens OX=9606 GN=RPL26L1 PE=1 SV=1	0.1146				0.0654	0.0657
E5RIY9	Protein N-terminal glutamine amidohydrolase OS=Homo sapiens OX=9606 GN=WDYHV1 PE=1 SV=1	0.0062
E5RJ67	Double-stranded RNA-binding protein Staufen homolog 2 (Fragment) OS=Homo sapiens OX=9606 GN=STAU2 PE=1 SV=1						0.0023
E5RJD8	Tubulin-specific chaperone A OS=Homo sapiens OX=9606 GN=TBCA PE=1 SV=1			0.08	0.0432
E5RJF8	Centrin-3 OS=Homo sapiens OX=9606 GN=CETN3 PE=1 SV=1		0.0071
E5RJZ1	Cytochrome c oxidase subunit 7A-related protein, mitochondrial OS=Homo sapiens OX=9606 GN=COX7A2L PE=1 SV=1			0.0054
E5RK69	Annexin OS=Homo sapiens OX=9606 GN=ANXA6 PE=1 SV=1	0.1198	0.0846	0.0922	0.0962	0.0199		0.0362	0.0562
E7EM64	COP9 signalosome complex subunit 6 OS=Homo sapiens OX=9606 GN=COPS6 PE=1 SV=1	0.0133	0.0139	0.0027	0.0092	0.0044		0.0008
E7EMB1	Switch-associated protein 70 OS=Homo sapiens OX=9606 GN=SWAP70 PE=1 SV=1					0.0033		0.0033
E7EMB3	Calmodulin-2 OS=Homo sapiens OX=9606 GN=CALM2 PE=1 SV=1	0.0508				0.0407		0.0808
E7EMC7	Sequestosome-1 OS=Homo sapiens OX=9606 GN=SQSTM1 PE=1 SV=1			0.0064		0.001	0.0035
E7EMD6	A-kinase anchor protein 10, mitochondrial OS=Homo sapiens OX=9606 GN=AKAP10 PE=1 SV=3	0.0006
E7EMK3	Flotillin-2 OS=Homo sapiens OX=9606 GN=FLOT2 PE=1 SV=1	0.0078	0.0018	0.0018			0.013
E7EMS2	NPC intracellular cholesterol transporter 2 OS=Homo sapiens OX=9606 GN=NPC2 PE=1 SV=1							0.0089
E7EMW7	E3 ubiquitin-protein ligase UBR5 OS=Homo sapiens OX=9606 GN=UBR5 PE=1 SV=1	0.0002
E7EN32	Menin OS=Homo sapiens OX=9606 GN=MEN1 PE=1 SV=1	0.0012
E7ENJ6	AP-1 complex subunit mu-1 OS=Homo sapiens OX=9606 GN=AP1M1 PE=1 SV=1							0.0007
E7ENX8	Uncharacterized protein (Fragment) OS=Homo sapiens OX=9606 PE=3 SV=1		0.001
E7ENY0	Alpha-adducin OS=Homo sapiens OX=9606 GN=ADD1 PE=1 SV=1			0.0027
E7EPK1	Septin-7 OS=Homo sapiens OX=9606 GN=SEPT7 PE=1 SV=2							0.007	0.0179
E7EPN9	Protein PRRC2C OS=Homo sapiens OX=9606 GN=PRRC2C PE=1 SV=1	0.0029
E7EPT4	NADH dehydrogenase [ubiquinone] flavoprotein 2, mitochondrial OS=Homo sapiens OX=9606 GN=NDUFV2 PE=1 SV=1	0.0106		0.0133
E7EPV7	Alpha-synuclein OS=Homo sapiens OX=9606 GN=SNCA PE=1 SV=1	0.0287				0.0164		0.0451
E7EQ64	Trypsin-1 OS=Homo sapiens OX=9606 GN=PRSS1 PE=1 SV=1						0.0012
E7EQ69	N-alpha-acetyltransferase 50 OS=Homo sapiens OX=9606 GN=NAA50 PE=1 SV=1			0.0024	0.0203		0.0062
E7EQB2	Lactotransferrin (Fragment) OS=Homo sapiens OX=9606 GN=LTF PE=1 SV=1		0.0005	0.0013	0.0015
E7EQB3	tRNA-splicing endonuclease subunit Sen34 OS=Homo sapiens OX=9606 GN=TSEN34 PE=1 SV=2	0.0049	0.008			0.0028
E7EQG2	Eukaryotic initiation factor 4A-II OS=Homo sapiens OX=9606 GN=EIF4A2 PE=1 SV=1							0.0176
E7EQR4	Ezrin OS=Homo sapiens OX=9606 GN=EZR PE=1 SV=3	0.1374	0.1245	0.0705	0.0759	0.0305	0.0321	0.0199
E7EQT4	Apoptotic chromatin condensation inducer in the nucleus OS=Homo sapiens OX=9606 GN=ACIN1 PE=1 SV=2	0.0037	0.0089	0.0038	0.0029	0.0023	0.0024
E7EQU1	High mobility group protein B3 (Fragment) OS=Homo sapiens OX=9606 GN=HMGB3 PE=1 SV=1			0.0073		0.0049
E7ER44	Lactotransferrin OS=Homo sapiens OX=9606 GN=LTF PE=1 SV=1						0.0008
E7ERS3	Zinc finger CCCH domain-containing protein 18 OS=Homo sapiens OX=9606 GN=ZC3H18 PE=1 SV=1	0.001	0.0022			0.0004
E7ES08	High mobility group protein B3 (Fragment) OS=Homo sapiens OX=9606 GN=HMGB3 PE=1 SV=1		0.0107		0.0055			0.0015
E7ESA6	Focal adhesion kinase 1 OS=Homo sapiens OX=9606 GN=PTK2 PE=1 SV=1				0.0005	0.0002
E7ESC6	Exportin-7 OS=Homo sapiens OX=9606 GN=XPO7 PE=1 SV=1	0.0026	0.0011	0.0007	0.0018	0.0011
E7ESC7	Macrophage erythroblast attacher OS=Homo sapiens OX=9606 GN=MAEA PE=1 SV=1	0.0024
E7ESY4	Metastasis-associated protein MTA1 OS=Homo sapiens OX=9606 GN=MTA1 PE=1 SV=1	0.0036	0.0018			0.0011
E7ESZ7	NADH dehydrogenase [ubiquinone] 1 alpha subcomplex subunit 10, mitochondrial OS=Homo sapiens OX=9606 GN=NDUFA10 PE=1 SV=1	0.0027	0.0073	0.0046	0.0055	0.0034	0.0024		0.0043
E7ET15	U2 snRNP-associated SURP motif-containing protein OS=Homo sapiens OX=9606 GN=U2SURP PE=1 SV=1			0.0011
E7ETB3	Aspartyl aminopeptidase OS=Homo sapiens OX=9606 GN=DNPEP PE=1 SV=2	0.0038	0.0047	0.0036	0.0071				0.0022
E7ETU7	39S ribosomal protein L3, mitochondrial OS=Homo sapiens OX=9606 GN=MRPL3 PE=1 SV=1		0.0011
E7ETU9	Procollagen-lysine,2-oxoglutarate 5-dioxygenase 2 OS=Homo sapiens OX=9606 GN=PLOD2 PE=1 SV=1								0.0049
E7ETZ0	Calmodulin-1 OS=Homo sapiens OX=9606 GN=CALM1 PE=1 SV=1		0.161
E7ETZ4	Basic leucine zipper and W2 domain-containing protein 2 (Fragment) OS=Homo sapiens OX=9606 GN=BZW2 PE=1 SV=1	0.014	0.0133	0.0117	0.021	0.002	0.004		0.0056
E7EU96	Casein kinase II subunit alpha OS=Homo sapiens OX=9606 GN=CSNK2A1 PE=1 SV=1	0.0344	0.0316	0.0142	0.0427	0.0027	0.0117	0.0014
E7EUC7	UTP--glucose-1-phosphate uridylyltransferase OS=Homo sapiens OX=9606 GN=UGP2 PE=1 SV=1					0.0047		0.0068
E7EUU4	Eukaryotic translation initiation factor 4 gamma 1 OS=Homo sapiens OX=9606 GN=EIF4G1 PE=1 SV=1	0.0282
E7EV01	Calpain-5 OS=Homo sapiens OX=9606 GN=CAPN5 PE=1 SV=2	0.001
E7EV59	V-type proton ATPase subunit C OS=Homo sapiens OX=9606 GN=ATP6V1C1 PE=1 SV=1						0.0057
E7EVA0	Microtubule-associated protein OS=Homo sapiens OX=9606 GN=MAP4 PE=1 SV=1	0.0083					0.0102	0.004	0.0098
E7EVC7	Autophagy-related protein 16-1 OS=Homo sapiens OX=9606 GN=ATG16L1 PE=1 SV=1					0.0003
E7EVH7	Uncharacterized protein OS=Homo sapiens OX=9606 PE=4 SV=1		0.0157	0.0107		0.0063	0.0085	0.0042	0.0105
E7EVH9	Pseudouridine-5~-phosphatase (Fragment) OS=Homo sapiens OX=9606 GN=PUDP PE=1 SV=1						0.0079
E7EVS6	Actin, cytoplasmic 1 (Fragment) OS=Homo sapiens OX=9606 GN=ACTB PE=1 SV=8							2.7626
E7EVX8	U4/U6 small nuclear ribonucleoprotein Prp31 OS=Homo sapiens OX=9606 GN=PRPF31 PE=1 SV=1						0.0019	0.0011
E7EW49	CLIP-associating protein 2 OS=Homo sapiens OX=9606 GN=CLASP2 PE=1 SV=1	0.0011	0.0008
E7EWR4	Cleavage stimulation factor subunit 2 OS=Homo sapiens OX=9606 GN=CSTF2 PE=1 SV=1							0.001
E7EWW0	VPS35 endosomal protein sorting factor-like OS=Homo sapiens OX=9606 GN=VPS35L PE=1 SV=2	0.0016		0.0008		0.0002
E7EX17	Eukaryotic translation initiation factor 4B OS=Homo sapiens OX=9606 GN=EIF4B PE=1 SV=1						0.0052
E7EX59	Propionyl-CoA carboxylase beta chain, mitochondrial OS=Homo sapiens OX=9606 GN=PCCB PE=1 SV=1	0.0006		0.0015
E7EX90	Dynactin subunit 1 OS=Homo sapiens OX=9606 GN=DCTN1 PE=1 SV=1						0.0048
E9PAM4	Uncharacterized protein OS=Homo sapiens OX=9606 PE=4 SV=1				0.006	0.0008
E9PAU2	Ribonucleoprotein PTB-binding 1 OS=Homo sapiens OX=9606 GN=RAVER1 PE=1 SV=1					0.0011
E9PAV3	Nascent polypeptide-associated complex subunit alpha, muscle-specific form OS=Homo sapiens OX=9606 GN=NACA PE=1 SV=1	0.0024	0.0032	0.0029	0.0039	0.0012	0.0023	0.0012	0.0038
E9PB61	THO complex subunit 4 OS=Homo sapiens OX=9606 GN=ALYREF PE=1 SV=1					0.0137	0.0182
E9PB90	Hexokinase-2 OS=Homo sapiens OX=9606 GN=HK2 PE=1 SV=1	0.0032	0.0034			0.0013
E9PBC1	Epsin-2 OS=Homo sapiens OX=9606 GN=EPN2 PE=1 SV=1	0.003			0.0022			0.0006
E9PBG7	Calcium/calmodulin-dependent protein kinase type II subunit delta OS=Homo sapiens OX=9606 GN=CAMK2D PE=1 SV=1	0.0028	0.0034						0.0011
E9PBL8	Conserved oligomeric Golgi complex subunit 1 (Fragment) OS=Homo sapiens OX=9606 GN=COG1 PE=1 SV=2		0.0004
E9PBW4	Hemoglobin subunit gamma-2 OS=Homo sapiens OX=9606 GN=HBG2 PE=1 SV=1								0.0222
E9PC52	Histone-binding protein RBBP7 OS=Homo sapiens OX=9606 GN=RBBP7 PE=1 SV=1			0.0084					0.0056
E9PC69	Non-specific serine/threonine protein kinase OS=Homo sapiens OX=9606 GN=MARK2 PE=1 SV=3					0.0003
E9PC90	G2/mitotic-specific cyclin-B1 (Fragment) OS=Homo sapiens OX=9606 GN=CCNB1 PE=1 SV=1					0.001
E9PCD7	Alpha-mannosidase OS=Homo sapiens OX=9606 GN=MAN2B2 PE=1 SV=1				0.0005
E9PCJ7	Putative E3 ubiquitin-protein ligase UBR7 OS=Homo sapiens OX=9606 GN=UBR7 PE=1 SV=2					0.0005
E9PCR7	2-oxoglutarate dehydrogenase, mitochondrial OS=Homo sapiens OX=9606 GN=OGDH PE=1 SV=1						0.0006
E9PD53	Structural maintenance of chromosomes protein OS=Homo sapiens OX=9606 GN=SMC4 PE=1 SV=1				0.002
E9PDC3	Armadillo repeat protein deleted in velo-cardio-facial syndrome OS=Homo sapiens OX=9606 GN=ARVCF PE=1 SV=1			0.0008
E9PDE8	Heat shock 70 kDa protein 4L OS=Homo sapiens OX=9606 GN=HSPA4L PE=1 SV=1		0.0026
E9PDI2	Adenylyl cyclase-associated protein OS=Homo sapiens OX=9606 GN=CAP2 PE=1 SV=1	0.0016
E9PDP5	Ankyrin repeat and KH domain-containing protein 1 (Fragment) OS=Homo sapiens OX=9606 GN=ANKHD1 PE=1 SV=1	0.0013		0.0006
E9PDR0	Propionyl-CoA carboxylase beta chain, mitochondrial OS=Homo sapiens OX=9606 GN=PCCB PE=1 SV=1		0.0007		0.0018
E9PE82	Short-chain-specific acyl-CoA dehydrogenase, mitochondrial OS=Homo sapiens OX=9606 GN=ACADS PE=1 SV=1			0.001
E9PEI0	Cell division cycle-associated protein 2 OS=Homo sapiens OX=9606 GN=CDCA2 PE=1 SV=1					0.0004
E9PEP6	Neuropilin OS=Homo sapiens OX=9606 GN=NRP1 PE=1 SV=2			0.0014
E9PEQ6	Peptidyl-prolyl cis-trans isomerase OS=Homo sapiens OX=9606 GN=PPIE PE=1 SV=1		0.0104				0.0077
E9PES4	Kinesin-like protein OS=Homo sapiens OX=9606 GN=KIF3A PE=1 SV=1	0.0009	0.0011
E9PEX6	Dihydrolipoyl dehydrogenase OS=Homo sapiens OX=9606 GN=DLD PE=1 SV=1				0.001
E9PF10	Nuclear pore complex protein Nup155 OS=Homo sapiens OX=9606 GN=NUP155 PE=1 SV=1		0.0015
E9PF55	Tensin-1 OS=Homo sapiens OX=9606 GN=TNS1 PE=1 SV=1					0.0001
E9PF63	Rho-associated protein kinase 2 OS=Homo sapiens OX=9606 GN=ROCK2 PE=1 SV=1				0.0017
E9PFR3	Serine/threonine-protein phosphatase 2A 56 kDa regulatory subunit OS=Homo sapiens OX=9606 GN=PPP2R5D PE=1 SV=1	0.0022	0.0007		0.0008
E9PFW3	AP-2 complex subunit mu OS=Homo sapiens OX=9606 GN=AP2M1 PE=1 SV=1					0.0013		0.0018	0.0049
E9PFZ2	Ceruloplasmin OS=Homo sapiens OX=9606 GN=CP PE=1 SV=1						0.0003
E9PG40	Amyloid-beta A4 protein OS=Homo sapiens OX=9606 GN=APP PE=1 SV=1						0.0022
E9PGA6	C1QTNF3-AMACR readthrough (NMD candidate) OS=Homo sapiens OX=9606 GN=C1QTNF3-AMACR PE=4 SV=1							0.002
E9PGC8	Microtubule-associated protein 1A OS=Homo sapiens OX=9606 GN=MAP1A PE=1 SV=1	0.0002	0.0003	0.0007	0.0012
E9PGF5	Tensin-1 OS=Homo sapiens OX=9606 GN=TNS1 PE=1 SV=1		0.0005
E9PGM1	Eukaryotic translation initiation factor 4 gamma 1 OS=Homo sapiens OX=9606 GN=EIF4G1 PE=1 SV=1			0.0297
E9PGT1	Translin OS=Homo sapiens OX=9606 GN=TSN PE=1 SV=1	0.0438		0.0151	0.0228	0.0054	0.0168		0.0246
E9PGT6	COP9 signalosome complex subunit 8 OS=Homo sapiens OX=9606 GN=COPS8 PE=1 SV=1		0.0168	0.0126	0.0205	0.0103	0.0063	0.0083
E9PHA2	Condensin complex subunit 2 OS=Homo sapiens OX=9606 GN=NCAPH PE=1 SV=1					0.0024
E9PHV5	Sperm-specific antigen 2 OS=Homo sapiens OX=9606 GN=SSFA2 PE=1 SV=1				0.0055
E9PHY5	Band 4.1-like protein 2 OS=Homo sapiens OX=9606 GN=EPB41L2 PE=1 SV=1				0.0195	0.0092
E9PI68	Signal peptidase complex subunit 2 OS=Homo sapiens OX=9606 GN=SPCS2 PE=1 SV=1		0.0076	0.0035	0.0042	0.0008	0.0012	0.0011	0.0022
E9PIF1	Tetraspanin OS=Homo sapiens OX=9606 GN=CD81 PE=1 SV=1			0.0084
E9PIN3	Nuclear RNA export factor 1 (Fragment) OS=Homo sapiens OX=9606 GN=NXF1 PE=1 SV=1		0.0029
E9PIP3	G-protein-signaling modulator 3 OS=Homo sapiens OX=9606 GN=GPSM3 PE=1 SV=1	0.0047						0.0017
E9PJ55	T-complex protein 11-like protein 1 OS=Homo sapiens OX=9606 GN=TCP11L1 PE=1 SV=1	0.0006	0.0007	0.0054	0.0017
E9PJF0	Mitogen-activated protein kinase OS=Homo sapiens OX=9606 GN=MAPK3 PE=1 SV=1	0.0208	0.0117	0.0296
E9PJH7	Mitochondrial glutamate carrier 1 (Fragment) OS=Homo sapiens OX=9606 GN=SLC25A22 PE=1 SV=5	0.0052	0.0063			0.0013
E9PJL9	NADH dehydrogenase [ubiquinone] flavoprotein 1, mitochondrial (Fragment) OS=Homo sapiens OX=9606 GN=NDUFV1 PE=1 SV=8			0.0045
E9PJN1	Ribosomal protein S6 kinase OS=Homo sapiens OX=9606 GN=RPS6KA4 PE=1 SV=1	0.0004
E9PK25	Cofilin-1 OS=Homo sapiens OX=9606 GN=CFL1 PE=1 SV=1			0.4659		0.0907	0.0677	0.1303
E9PK47	Alpha-1,4 glucan phosphorylase OS=Homo sapiens OX=9606 GN=PYGL PE=1 SV=1	0.0021	0.0021			0.001
E9PK54	Heat shock cognate 71 kDa protein (Fragment) OS=Homo sapiens OX=9606 GN=HSPA8 PE=1 SV=8		1.9823	0.6682		0.42
E9PK59	N-terminal kinase-like protein OS=Homo sapiens OX=9606 GN=SCYL1 PE=1 SV=1				0.0013
E9PKF3	Acetyl-CoA acetyltransferase, mitochondrial (Fragment) OS=Homo sapiens OX=9606 GN=ACAT1 PE=1 SV=1	0.0194
E9PKF6	Serine/threonine-protein phosphatase 6 regulatory subunit 3 OS=Homo sapiens OX=9606 GN=PPP6R3 PE=1 SV=1					0.0007
E9PKG1	Protein arginine N-methyltransferase 1 OS=Homo sapiens OX=9606 GN=PRMT1 PE=1 SV=1			0.0155	0.0218	0.0018			0.0071
E9PKP7	Nucleolar transcription factor 1 OS=Homo sapiens OX=9606 GN=UBTF PE=1 SV=1	0.0018	0.0022	0.0006		0.001	0.0012
E9PKV2	39S ribosomal protein L17, mitochondrial (Fragment) OS=Homo sapiens OX=9606 GN=MRPL17 PE=1 SV=1				0.0035			0.0019	0.0038
E9PL57	NEDD8-MDP1 readthrough (Fragment) OS=Homo sapiens OX=9606 GN=NEDD8-MDP1 PE=4 SV=1	0.0179	0.0084
E9PLC4	Acidic leucine-rich nuclear phosphoprotein 32 family member E OS=Homo sapiens OX=9606 GN=ANP32E PE=1 SV=1							0.0034
E9PLL6	60S ribosomal protein L27a OS=Homo sapiens OX=9606 GN=RPL27A PE=1 SV=1			0.0153			0.0111
E9PLM6	Midkine OS=Homo sapiens OX=9606 GN=MDK PE=1 SV=1							0.0017	0.0034
E9PLN8	Uncharacterized protein (Fragment) OS=Homo sapiens OX=9606 PE=4 SV=1	0.002	0.0025		0.003
E9PLY5	Microtubule-actin cross-linking factor 1, isoforms 1/2/3/5 (Fragment) OS=Homo sapiens OX=9606 GN=MACF1 PE=1 SV=1	0.0084			0.0077
E9PM14	NADH dehydrogenase [ubiquinone] 1 subunit C2 OS=Homo sapiens OX=9606 GN=NDUFC2 PE=1 SV=1							0.0025
E9PM35	Beta-arrestin-1 (Fragment) OS=Homo sapiens OX=9606 GN=ARRB1 PE=1 SV=8			0.0015
E9PM75	NAD-dependent protein deacetylase sirtuin-3, mitochondrial OS=Homo sapiens OX=9606 GN=SIRT3 PE=1 SV=1								0.0016
E9PM92	Chromosome 11 open reading frame 58 OS=Homo sapiens OX=9606 GN=C11orf58 PE=1 SV=2		0.0192		0.0116
E9PMQ6	Heat shock factor protein 1 OS=Homo sapiens OX=9606 GN=HSF1 PE=1 SV=2	0.0007	0.0018		0.001		0.0006
E9PN17	ATP synthase membrane subunit g OS=Homo sapiens OX=9606 GN=ATP5MG PE=1 SV=1	0.1164						0.0277	0.0848
E9PN18	Poly(U)-binding-splicing factor PUF60 (Fragment) OS=Homo sapiens OX=9606 GN=PUF60 PE=1 SV=1			0.013
E9PN35	Alpha-ketoglutarate-dependent dioxygenase alkB homolog 3 OS=Homo sapiens OX=9606 GN=ALKBH3 PE=1 SV=1						0.0017
E9PN70	Trafficking protein particle complex subunit 4 OS=Homo sapiens OX=9606 GN=TRAPPC4 PE=1 SV=1		0.0015
E9PN81	Ribonuclease H2 subunit C OS=Homo sapiens OX=9606 GN=RNASEH2C PE=1 SV=1	0.0015	0.0037			0.0008	0.0013
E9PN89	Heat shock cognate 71 kDa protein (Fragment) OS=Homo sapiens OX=9606 GN=HSPA8 PE=1 SV=1					0.2841
E9PNC7	Dr1-associated corepressor (Fragment) OS=Homo sapiens OX=9606 GN=DRAP1 PE=1 SV=8							0.0041
E9PNI7	Poly [ADP-ribose] polymerase OS=Homo sapiens OX=9606 GN=PARP10 PE=1 SV=1	0.0017	0.0067	0.0004		0.0008	0.0009
E9PNM1	Squalene synthase OS=Homo sapiens OX=9606 GN=FDFT1 PE=1 SV=1						0.0007
E9PNP3	Mth938 domain-containing protein OS=Homo sapiens OX=9606 GN=AAMDC PE=1 SV=1	0.009	0.003			0.0051		0.0044
E9PNW4	CD59 glycoprotein OS=Homo sapiens OX=9606 GN=CD59 PE=1 SV=1			0.0448				0.0295
E9PPG8	Protein Hikeshi OS=Homo sapiens OX=9606 GN=HIKESHI PE=1 SV=1		0.0022					0.0015
E9PQ57	mRNA export factor OS=Homo sapiens OX=9606 GN=RAE1 PE=1 SV=1			0.001
E9PQA6	Multivesicular body subunit 12A OS=Homo sapiens OX=9606 GN=MVB12A PE=1 SV=1	0.0027	0.0015	0.0015		0.0007		0.001
E9PQI5	Charged multivesicular body protein 4a OS=Homo sapiens OX=9606 GN=CHMP4A PE=1 SV=1		0.0054
E9PQN9	Interferon-induced transmembrane protein 2 OS=Homo sapiens OX=9606 GN=IFITM2 PE=1 SV=1	0.0365	0.0224	0.0455		0.0208	0.0446	0.0216	0.0589
E9PQY2	Prefoldin subunit 4 OS=Homo sapiens OX=9606 GN=PFDN4 PE=1 SV=1	0.0025	0.003	0.0067		0.0014	0.0022
E9PR16	Nuclear pore complex protein Nup160 (Fragment) OS=Homo sapiens OX=9606 GN=NUP160 PE=1 SV=2		0.0018
E9PR17	CD59 glycoprotein OS=Homo sapiens OX=9606 GN=CD59 PE=1 SV=1	0.0197			0.04	0.0152	0.024		0.043
E9PR47	Mth938 domain-containing protein OS=Homo sapiens OX=9606 GN=AAMDC PE=1 SV=1								0.0072
E9PRI6	Pyruvate dehydrogenase protein X component, mitochondrial (Fragment) OS=Homo sapiens OX=9606 GN=PDHX PE=1 SV=1					0.0024
E9PRJ8	Tetraspanin (Fragment) OS=Homo sapiens OX=9606 GN=CD81 PE=1 SV=1				0.0121
E9PRN7	3 beta-hydroxysteroid dehydrogenase/Delta 5-->4-isomerase type 1 (Fragment) OS=Homo sapiens OX=9606 GN=HSD3B1 PE=1 SV=8								0.0067
E9PRY8	Elongation factor 1-delta OS=Homo sapiens OX=9606 GN=EEF1D PE=1 SV=1	0.0193	0.0323	0.0225	0.0371	0.011	0.0197		0.0253
E9PS44	Interferon-induced transmembrane protein 3 OS=Homo sapiens OX=9606 GN=IFITM3 PE=1 SV=1	0.0504	0.0327	0.0628	0.0556		0.0804	0.0413	0.0814
E9PSI1	Transmembrane 9 superfamily member OS=Homo sapiens OX=9606 PE=3 SV=1	0.0012
F1DAL9	COUP transcription factor 1 OS=Homo sapiens OX=9606 GN=NR2F1 PE=1 SV=1	0.0048
F1T0I1	Protein transport protein sec16 OS=Homo sapiens OX=9606 GN=SEC16A PE=1 SV=1					0.0004
F2Z2E2	Ras GTPase-activating-like protein IQGAP3 OS=Homo sapiens OX=9606 GN=IQGAP3 PE=1 SV=1					0.0008
F2Z2W7	tRNA (uracil-5-)-methyltransferase homolog A OS=Homo sapiens OX=9606 GN=TRMT2A PE=1 SV=1	0.0006
F2Z2X4	Exportin-4 OS=Homo sapiens OX=9606 GN=XPO4 PE=1 SV=1		0.0018
F5GWX5	Chromodomain-helicase-DNA-binding protein 4 OS=Homo sapiens OX=9606 GN=CHD4 PE=1 SV=1			0.0008		0.003
F5GX23	26S proteasome non-ATPase regulatory subunit 9 OS=Homo sapiens OX=9606 GN=PSMD9 PE=1 SV=1				0.0144
F5GX39	Transmembrane emp24 domain-containing protein 2 OS=Homo sapiens OX=9606 GN=TMED2 PE=1 SV=1			0.0201	0.0242	0.0036		0.0132
F5GX77	Multifunctional methyltransferase subunit TRM112-like protein OS=Homo sapiens OX=9606 GN=TRMT112 PE=1 SV=1	0.0125	0.0038		0.0047		0.0066
F5GXW5	Protein C10 OS=Homo sapiens OX=9606 GN=C12orf57 PE=1 SV=1					0.0051		0.0073	0.0145
F5GXX5	Dolichyl-diphosphooligosaccharide--protein glycosyltransferase subunit DAD1 OS=Homo sapiens OX=9606 GN=DAD1 PE=1 SV=1	0.0095	0.0049	0.005	0.006	0.0023	0.0036	0.0033
F5GXZ7	WASH complex subunit 3 OS=Homo sapiens OX=9606 GN=WASHC3 PE=1 SV=1		0.0052				0.0038
F5GY88	Mediator of RNA polymerase II transcription subunit 24 OS=Homo sapiens OX=9606 GN=MED24 PE=1 SV=2	0.0003
F5GYN0	Protein FAM186A OS=Homo sapiens OX=9606 GN=FAM186A PE=1 SV=1				0.0002
F5GYN4	Ubiquitin thioesterase OTUB1 OS=Homo sapiens OX=9606 GN=OTUB1 PE=1 SV=1							0.0259	0.0438
F5GYQ1	V-type proton ATPase subunit OS=Homo sapiens OX=9606 GN=ATP6V0D1 PE=1 SV=1	0.0072		0.0046	0.004	0.0049		0.0049	0.0116
F5GZ97	WASH complex subunit 3 OS=Homo sapiens OX=9606 GN=WASHC3 PE=1 SV=1	0.0063		0.0113	0.0057	0.0036		0.0051	0.0061
F5GZS6	4F2 cell-surface antigen heavy chain OS=Homo sapiens OX=9606 GN=SLC3A2 PE=1 SV=1	0.0081			0.0081
F5H0C8	Gamma-enolase OS=Homo sapiens OX=9606 GN=ENO2 PE=1 SV=1					0.0046
F5H0F9	Anaphase-promoting complex subunit 5 OS=Homo sapiens OX=9606 GN=ANAPC5 PE=1 SV=1	0.0024
F5H157	Ras-related protein Rab-35 (Fragment) OS=Homo sapiens OX=9606 GN=RAB35 PE=1 SV=1	0.0155	0.0107	0.0109	0.0131	0.005		0.005	0.0098
F5H199	Methionine-R-sulfoxide reductase B3 (Fragment) OS=Homo sapiens OX=9606 GN=MSRB3 PE=1 SV=1				0.003
F5H1U9	Multiple PDZ domain protein OS=Homo sapiens OX=9606 GN=MPDZ PE=1 SV=1	0.0003		0.001	0.0005
F5H211	Ataxin-3 OS=Homo sapiens OX=9606 GN=ATXN3 PE=1 SV=2	0.0018
F5H2A4	High mobility group protein HMGI-C OS=Homo sapiens OX=9606 GN=HMGA2 PE=1 SV=1	0.0118	0.0221	0.0322
F5H2X5	Vacuolar protein sorting-associated protein 33A (Fragment) OS=Homo sapiens OX=9606 GN=VPS33A PE=3 SV=1				0.0032
F5H345	Porphobilinogen deaminase OS=Homo sapiens OX=9606 GN=HMBS PE=1 SV=1	0.0114				0.0006
F5H365	Protein transport protein Sec23A OS=Homo sapiens OX=9606 GN=SEC23A PE=1 SV=1		0.0056	0.0128	0.0097	0.0054		0.0016
F5H4N4	Peroxisomal membrane protein 2 OS=Homo sapiens OX=9606 GN=PXMP2 PE=1 SV=1		0.0026
F5H5D3	Tubulin alpha chain OS=Homo sapiens OX=9606 GN=TUBA1C PE=1 SV=1						0.0847	0.068	0.1183
F5H619	HEAT repeat-containing protein 5A OS=Homo sapiens OX=9606 GN=HEATR5A PE=1 SV=1		0.0001
F5H6E2	Unconventional myosin-Ic OS=Homo sapiens OX=9606 GN=MYO1C PE=1 SV=1	0.033
F5H6H0	High mobility group protein HMGI-C OS=Homo sapiens OX=9606 GN=HMGA2 PE=1 SV=1							0.0189
F5H6I0	Beta-2-microglobulin OS=Homo sapiens OX=9606 GN=B2M PE=1 SV=2		0.0246		0.0301		0.0181
F5H6U7	Vesicle transport protein GOT1B OS=Homo sapiens OX=9606 GN=GOLT1B PE=1 SV=1						0.0024
F5H6Z0	Cyclin-dependent kinase 17 OS=Homo sapiens OX=9606 GN=CDK17 PE=1 SV=1	0.0068
F5H7A5	Caseinolytic peptidase B protein homolog (Fragment) OS=Homo sapiens OX=9606 GN=CLPB PE=1 SV=8						0.002
F5H7C4	Methionine-R-sulfoxide reductase B3 (Fragment) OS=Homo sapiens OX=9606 GN=MSRB3 PE=1 SV=1								0.0045
F5H8D7	DNA repair protein XRCC1 OS=Homo sapiens OX=9606 GN=XRCC1 PE=1 SV=2						0.001
F5H8F7	Set1/Ash2 histone methyltransferase complex subunit ASH2 OS=Homo sapiens OX=9606 GN=ASH2L PE=1 SV=1	0.0029
F5H8H2	Mevalonate kinase OS=Homo sapiens OX=9606 GN=MVK PE=1 SV=1	0.0059	0.0012	0.0013	0.0015
F6T1Q0	2~,5~-phosphodiesterase 12 OS=Homo sapiens OX=9606 GN=PDE12 PE=1 SV=1		0.0027
F6TB26	Tudor and KH domain-containing protein OS=Homo sapiens OX=9606 GN=TDRKH PE=1 SV=1	0.0011	0.0014
F6TLX2	Glyoxalase domain-containing protein 4 OS=Homo sapiens OX=9606 GN=GLOD4 PE=1 SV=1	0.0037	0.0045	0.0036	0.0069	0.0012	0.0019		0.0022
F6VDE0	Probable global transcription activator SNF2L2 OS=Homo sapiens OX=9606 GN=SMARCA2 PE=1 SV=2	0.0013
F6VRR5	Polymerase delta-interacting protein 3 OS=Homo sapiens OX=9606 GN=POLDIP3 PE=1 SV=1						0.003
F6X3N5	Guanine nucleotide-binding protein G(I)/G(S)/G(T) subunit beta-1 (Fragment) OS=Homo sapiens OX=9606 GN=GNB1 PE=1 SV=1	0.0146	0.0302	0.0239	0.0467	0.0141	0.0281	0.0157	0.0235
F8VPD4	CAD protein OS=Homo sapiens OX=9606 GN=CAD PE=1 SV=1	0.0086	0.0089				0.0009		0.002
F8VQD4	Chromosome 12 open reading frame 75 (Fragment) OS=Homo sapiens OX=9606 GN=C12orf75 PE=1 SV=2					0.0023
F8VQZ7	Methionine aminopeptidase 2 OS=Homo sapiens OX=9606 GN=METAP2 PE=1 SV=1			0.0099					0.0094
F8VS10	Spermatogenesis-associated serine-rich protein 2 OS=Homo sapiens OX=9606 GN=SPATS2 PE=1 SV=1					0.0013
F8VS61	Keratin, type II cytoskeletal 1b OS=Homo sapiens OX=9606 GN=KRT77 PE=1 SV=1					0.0018
F8VU56	Receptor-type tyrosine-protein phosphatase beta OS=Homo sapiens OX=9606 GN=PTPRB PE=1 SV=1								0.0002
F8VUA2	Charged multivesicular body protein 1a OS=Homo sapiens OX=9606 GN=CHMP1A PE=1 SV=1						0.0037
F8VV56	CD63 antigen OS=Homo sapiens OX=9606 GN=CD63 PE=1 SV=1	0.0084		0.0063
F8VVA7	Coatomer subunit zeta-1 OS=Homo sapiens OX=9606 GN=COPZ1 PE=1 SV=1	0.028	0.0139		0.0126	0.0033	0.0076	0.0048	0.0136
F8VVL1	Density-regulated protein OS=Homo sapiens OX=9606 GN=DENR PE=1 SV=1	0.0075		0.0057	0.0069		0.0068	0.0038	0.0074
F8VW96	Cysteine and glycine-rich protein 2 OS=Homo sapiens OX=9606 GN=CSRP2 PE=1 SV=1	0.0028		0.0035
F8VWK8	Tetraspanin (Fragment) OS=Homo sapiens OX=9606 GN=CD63 PE=1 SV=1		0.0066				0.0069	0.0028	0.0025
F8VWW8	Acid sphingomyelinase-like phosphodiesterase 3b OS=Homo sapiens OX=9606 GN=SMPDL3B PE=1 SV=1								0.0013
F8VXC8	SWI/SNF complex subunit SMARCC2 OS=Homo sapiens OX=9606 GN=SMARCC2 PE=1 SV=1		0.0037	0.0014	0.0017
F8VXG0	Homeobox protein Hox-B3 OS=Homo sapiens OX=9606 GN=HOXB3 PE=1 SV=1			0.0015
F8VXI9	ARF GTPase-activating protein GIT2 OS=Homo sapiens OX=9606 GN=GIT2 PE=1 SV=1			0.0025
F8VXU5	Vacuolar protein sorting-associated protein 29 OS=Homo sapiens OX=9606 GN=VPS29 PE=1 SV=1					0.0075	0.0047	0.0083	0.0165
F8VYE8	Serine/threonine-protein phosphatase OS=Homo sapiens OX=9606 GN=PPP1CC PE=1 SV=1			0.0617
F8VYY9	5~-AMP-activated protein kinase subunit gamma-1 OS=Homo sapiens OX=9606 GN=PRKAG1 PE=1 SV=1					0.0022			0.004
F8VZX2	Poly(rC)-binding protein 2 OS=Homo sapiens OX=9606 GN=PCBP2 PE=1 SV=1		0.0923		0.1713
F8W031	Uncharacterized protein (Fragment) OS=Homo sapiens OX=9606 PE=1 SV=1	0.0101	0.0185	0.0188	0.0227	0.0034	0.0112	0.0083	0.0163
F8W038	Chromosome 17 open reading frame 49 OS=Homo sapiens OX=9606 GN=C17orf49 PE=1 SV=1			0.0105	0.0076	0.0029			0.0038
F8W0B1	Phosphofurin acidic cluster sorting protein 2 (Fragment) OS=Homo sapiens OX=9606 GN=PACS2 PE=4 SV=1	0.004
F8W0J4	YEATS domain-containing protein 4 OS=Homo sapiens OX=9606 GN=YEATS4 PE=1 SV=1	0.0019
F8W0P7	ATP synthase subunit beta, mitochondrial (Fragment) OS=Homo sapiens OX=9606 GN=ATP5F1B PE=1 SV=2		0.1124
F8W1A4	Adenylate kinase 2, mitochondrial OS=Homo sapiens OX=9606 GN=AK2 PE=1 SV=1				0.0647
F8W1J0	3~(2~),5~-bisphosphate nucleotidase 1 (Fragment) OS=Homo sapiens OX=9606 GN=BPNT1 PE=1 SV=1					0.0026
F8W1S1	Keratin, type II cytoskeletal 74 OS=Homo sapiens OX=9606 GN=KRT74 PE=1 SV=1			0.0024	0.0029	0.002	0.0045	0.0035	0.0056
F8W1T6	RNA-binding motif, single-stranded-interacting protein 2 OS=Homo sapiens OX=9606 GN=RBMS2 PE=1 SV=1				0.0049		0.0018
F8W696	Apolipoprotein A-I OS=Homo sapiens OX=9606 GN=APOA1 PE=1 SV=1		0.0078	0.0035	0.0042	0.0016		0.0011
F8W6I7	Heterogeneous nuclear ribonucleoprotein A1 OS=Homo sapiens OX=9606 GN=HNRNPA1 PE=1 SV=2							0.0466
F8W726	Ubiquitin-associated protein 2-like OS=Homo sapiens OX=9606 GN=UBAP2L PE=1 SV=2								0.0005
F8W727	60S ribosomal protein L32 OS=Homo sapiens OX=9606 GN=RPL32 PE=1 SV=1				0.0388
F8W7C6	60S ribosomal protein L10 OS=Homo sapiens OX=9606 GN=RPL10 PE=1 SV=2	0.0308	0.058		0.0574	0.027	0.0345	0.0314
F8W7T0	Testin (Fragment) OS=Homo sapiens OX=9606 GN=TES PE=1 SV=1						0.0094
F8W7U3	WASH complex subunit 2A OS=Homo sapiens OX=9606 GN=WASHC2A PE=1 SV=1					0.0023
F8W7U8	Double-strand break repair protein MRE11 OS=Homo sapiens OX=9606 GN=MRE11 PE=1 SV=1		0.0023
F8W8I6	Nucleolysin TIA-1 isoform p40 OS=Homo sapiens OX=9606 GN=TIA1 PE=1 SV=1	0.009	0.0062	0.0063	0.0076	0.0005	0.0034		0.0029
F8W930	Insulin-like growth factor 2 mRNA-binding protein 2 OS=Homo sapiens OX=9606 GN=IGF2BP2 PE=1 SV=1	0.026	0.0144	0.0147	0.0161	0.0111	0.0088	0.008	0.021
F8W9H0	Vitamin K epoxide reductase complex subunit 1 OS=Homo sapiens OX=9606 GN=VKORC1 PE=4 SV=1			0.0029
F8W9J4	Dystonin OS=Homo sapiens OX=9606 GN=DST PE=1 SV=1			0.0052
F8W9X7	Coiled-coil domain-containing protein 93 OS=Homo sapiens OX=9606 GN=CCDC93 PE=1 SV=1			0.002	0.0024	0.0003
F8WAN1	SPECC1L-ADORA2A readthrough (NMD candidate) OS=Homo sapiens OX=9606 GN=SPECC1L-ADORA2A PE=4 SV=2						0.0003
F8WBA3	Serine/threonine-protein kinase OS=Homo sapiens OX=9606 GN=PRKD1 PE=1 SV=1					0.0002
F8WBF9	Protein NDRG3 OS=Homo sapiens OX=9606 GN=NDRG3 PE=1 SV=1				0.006
F8WCD0	E3 ubiquitin-protein ligase RNF149 OS=Homo sapiens OX=9606 GN=RNF149 PE=1 SV=1						0.0008
F8WCF6	Actin-related protein 2/3 complex subunit 4 OS=Homo sapiens OX=9606 GN=ARPC4-TTLL3 PE=3 SV=1	0.0375	0.0308	0.0251	0.0376	0.0214	0.0056	0.0528	0.0731
F8WF27	Transmembrane 4 L6 family member 1 OS=Homo sapiens OX=9606 GN=TM4SF1 PE=1 SV=1						0.003		0.0125
G0XQ39	STIM1L OS=Homo sapiens OX=9606 GN=STIM1 PE=1 SV=1	0.0012	0.0011			0.001	0.0008
G3V0I5	NADH dehydrogenase [ubiquinone] flavoprotein 1, mitochondrial OS=Homo sapiens OX=9606 GN=NDUFV1 PE=1 SV=1	0.0099
G3V0J0	Fragile X mental retardation 1, isoform CRA_e OS=Homo sapiens OX=9606 GN=FMR1 PE=1 SV=1					0.001
G3V150	Galactosylgalactosylxylosylprotein 3-beta-glucuronosyltransferase OS=Homo sapiens OX=9606 GN=B3GAT3 PE=1 SV=1	0.0035			0.0072
G3V153	Caprin-1 OS=Homo sapiens OX=9606 GN=CAPRIN1 PE=1 SV=1							0.004
G3V180	Dipeptidyl peptidase 3 OS=Homo sapiens OX=9606 GN=DPP3 PE=1 SV=1	0.0225		0.0117					0.0014
G3V198	Nuclear pore complex protein Nup160 (Fragment) OS=Homo sapiens OX=9606 GN=NUP160 PE=1 SV=2	0.0021		0.002	0.0015	0.0004
G3V1A6	Gasdermin domain containing 1, isoform CRA_d OS=Homo sapiens OX=9606 GN=GSDMD PE=1 SV=1	0.0082	0.0176	0.0116	0.0139	0.003	0.0065	0.0023	0.0022
G3V1D3	Dipeptidyl peptidase 3 OS=Homo sapiens OX=9606 GN=DPP3 PE=1 SV=1					0.0026
G3V1D4	Lin-7 homolog C (C. elegans), isoform CRA_b OS=Homo sapiens OX=9606 GN=LIN7C PE=1 SV=1	0.0069
G3V1L9	Tight junction protein 1 (Zona occludens 1), isoform CRA_a OS=Homo sapiens OX=9606 GN=TJP1 PE=1 SV=1			0.0064
G3V1P3	BLOC-1-related complex subunit 5 OS=Homo sapiens OX=9606 GN=BORCS5 PE=1 SV=1		0.0023
G3V207	Transmembrane and coiled-coil domain family 3, isoform CRA_c OS=Homo sapiens OX=9606 GN=TMCC3 PE=1 SV=1			0.0018
G3V2Q1	Heterogeneous nuclear ribonucleoproteins C1/C2 OS=Homo sapiens OX=9606 GN=HNRNPC PE=1 SV=1	0.0863	0.1177	0.049	0.0836	0.0747	0.1181	0.0636	0.1123
G3V2T6	Uncharacterized protein (Fragment) OS=Homo sapiens OX=9606 PE=4 SV=2				0.0025
G3V2U7	Acylphosphatase OS=Homo sapiens OX=9606 GN=ACYP1 PE=1 SV=1	0.0102	0.0125		0.0153	0.0015
G3V2W1	Protein Z-dependent protease inhibitor OS=Homo sapiens OX=9606 GN=SERPINA10 PE=1 SV=1						0.0006		0.0011
G3V325	ATP5MF-PTCD1 readthrough OS=Homo sapiens OX=9606 GN=ATP5MF-PTCD1 PE=4 SV=1	0.0013	0.0011	0.0011	0.0013	0.0005	0.0008	0.0007	0.0014
G3V394	Unconventional myosin-Va OS=Homo sapiens OX=9606 GN=MYO5A PE=1 SV=1						0.0002		0.0094
G3V3A4	SNW domain-containing protein 1 OS=Homo sapiens OX=9606 GN=SNW1 PE=1 SV=1				0.0037			0.0038
G3V3D1	NPC intracellular cholesterol transporter 2 (Fragment) OS=Homo sapiens OX=9606 GN=NPC2 PE=1 SV=1				0.0155
G3V3E8	NPC intracellular cholesterol transporter 2 OS=Homo sapiens OX=9606 GN=NPC2 PE=1 SV=1	0.0135	0.0166
G3V3G9	Uncharacterized protein OS=Homo sapiens OX=9606 PE=4 SV=1	0.0018
G3V3X5	Latent-transforming growth factor beta-binding protein 2 OS=Homo sapiens OX=9606 GN=LTBP2 PE=1 SV=1								0.0004
G3V4C1	Heterogeneous nuclear ribonucleoproteins C1/C2 OS=Homo sapiens OX=9606 GN=HNRNPC PE=1 SV=1	0.106	0.1301
G3V4G1	Neuroguidin (Fragment) OS=Homo sapiens OX=9606 GN=NGDN PE=1 SV=8	0.0025				0.0031
G3V4K3	Spermatogenesis-defective protein 39 homolog OS=Homo sapiens OX=9606 GN=VIPAS39 PE=1 SV=1	0.0006	0.0023	0.0033	0.0029
G3V4P8	Glia maturation factor beta (Fragment) OS=Homo sapiens OX=9606 GN=GMFB PE=1 SV=1						0.007
G3V511	Latent-transforming growth factor beta-binding protein 2 OS=Homo sapiens OX=9606 GN=LTBP2 PE=1 SV=1			0.0004				0.0002
G3V515	mRNA decay activator protein ZFP36L1 (Fragment) OS=Homo sapiens OX=9606 GN=ZFP36L1 PE=1 SV=1						0.0016
G3V542	Tubulin beta-3 chain (Fragment) OS=Homo sapiens OX=9606 GN=TUBB3 PE=1 SV=1	0.0471	0.1103	0.112	0.1349				0.0761
G3V583	Protein FAM177A1 (Fragment) OS=Homo sapiens OX=9606 GN=FAM177A1 PE=1 SV=1						0.0046
G3V5T9	Cyclin-dependent kinase 2 OS=Homo sapiens OX=9606 GN=CDK2 PE=1 SV=1	0.0119	0.0085			0.0017
G3V5V7	Heterogeneous nuclear ribonucleoproteins C1/C2 (Fragment) OS=Homo sapiens OX=9606 GN=HNRNPC PE=1 SV=1						0.0771	0.0336
G3V5X4	Nesprin-2 OS=Homo sapiens OX=9606 GN=SYNE2 PE=1 SV=1		0.0007
G3V5Z7	Proteasome subunit alpha type OS=Homo sapiens OX=9606 GN=PSMA6 PE=1 SV=1							0.0217
G3XAG1	Zinc finger protein 512 OS=Homo sapiens OX=9606 GN=ZNF512 PE=1 SV=1	0.0018	0.0014			0.0003
G3XAI2	Laminin subunit beta-1 OS=Homo sapiens OX=9606 GN=LAMB1 PE=1 SV=1	0.0024	0.0041	0.006	0.0069	0.0026	0.0048	0.0055	0.0108
G5E972	Lamina-associated polypeptide 2, isoforms beta/gamma OS=Homo sapiens OX=9606 GN=TMPO PE=1 SV=1							0.0047
G5E975	SWI/SNF related, matrix associated, actin dependent regulator of chromatin, subfamily b, member 1, isoform CRA_c OS=Homo sapiens OX=9606 GN=SMARCB1 PE=1 SV=1				0.0025
G5E9C2	NF-kappa-B inhibitor beta OS=Homo sapiens OX=9606 GN=NFKBIB PE=1 SV=2								0.002
G5E9D5	ElaC homolog 2 (E. coli), isoform CRA_a OS=Homo sapiens OX=9606 GN=ELAC2 PE=1 SV=1		0.001			0.0004
G5E9E7	Tight junction protein 1 (Zona occludens 1), isoform CRA_e OS=Homo sapiens OX=9606 GN=TJP1 PE=1 SV=1		0.0092						0.0016
G5E9Q6	Profilin OS=Homo sapiens OX=9606 GN=PFN2 PE=1 SV=1	0.0249	0.011	0.031	0.0373	0.0069		0.0073	0.0195
G5E9Q8	HCG2043685, isoform CRA_b OS=Homo sapiens OX=9606 GN=NHEJ1 PE=1 SV=1	0.0029	0.0058	0.0017
G5E9T8	Golgi SNAP receptor complex member 1 (Fragment) OS=Homo sapiens OX=9606 GN=GOSR1 PE=1 SV=2	0.0127	0.0099		0.0018	0.0007	0.0055		0.0069
G5E9V3	Pleckstrin homology-like domain family B member 2 OS=Homo sapiens OX=9606 GN=PHLDB2 PE=1 SV=1			0.0007
G5E9V5	28S ribosomal protein S22, mitochondrial OS=Homo sapiens OX=9606 GN=MRPS22 PE=1 SV=1	0.0112	0.0265	0.014
G5E9W9	GTPase IMAP family member 4 OS=Homo sapiens OX=9606 GN=GIMAP4 PE=1 SV=1			0.007
G5EA09	Syndecan binding protein (Syntenin), isoform CRA_a OS=Homo sapiens OX=9606 GN=SDCBP PE=1 SV=1	0.0252	0.0173		0.0096		0.0107	0.0066	0.0036
G5EA30	CUG triplet repeat, RNA binding protein 1, isoform CRA_c OS=Homo sapiens OX=9606 GN=CELF1 PE=1 SV=1	0.0076	0.0069
G8JLA2	Myosin light polypeptide 6 OS=Homo sapiens OX=9606 GN=MYL6 PE=1 SV=1	0.0694		0.1581	0.1903	0.3245	0.0939	0.5593	0.636
G8JLB6	Heterogeneous nuclear ribonucleoprotein H OS=Homo sapiens OX=9606 GN=HNRNPH1 PE=1 SV=1	0.0415	0.0596	0.0343	0.0413	0.0219	0.0375	0.0156	0.0371
G8JLK1	Vesicle transport protein USE1 OS=Homo sapiens OX=9606 GN=USE1 PE=1 SV=2						0.0011	0.0035	0.0043
H0UI06	Cytochrome c oxidase subunit 7A2, mitochondrial OS=Homo sapiens OX=9606 GN=COX7A2 PE=1 SV=1			0.0142
H0UI80	Negative elongation factor C/D OS=Homo sapiens OX=9606 GN=NELFCD PE=1 SV=1	0.0006	0.0007			0.0003	0.0005
H0Y2S9	Myosin phosphatase Rho-interacting protein (Fragment) OS=Homo sapiens OX=9606 GN=MPRIP PE=1 SV=3		0.0032
H0Y2V6	Centrosomal protein of 170 kDa (Fragment) OS=Homo sapiens OX=9606 GN=CEP170 PE=1 SV=1	0.0026						0.0002	0.0007
H0Y2W2	ATPase family AAA domain-containing protein 3A (Fragment) OS=Homo sapiens OX=9606 GN=ATAD3A PE=1 SV=1			0.0089			0.0042	0.0039	0.0101
H0Y329	WD repeat domain phosphoinositide-interacting protein 4 (Fragment) OS=Homo sapiens OX=9606 GN=WDR45 PE=1 SV=1	0.0025
H0Y360	AMP deaminase 2 (Fragment) OS=Homo sapiens OX=9606 GN=AMPD2 PE=1 SV=1	0.0016	0.0025
H0Y362	Zinc transporter 7 (Fragment) OS=Homo sapiens OX=9606 GN=SLC30A7 PE=1 SV=2				0.0057
H0Y368	Dolichol-phosphate mannosyltransferase subunit 1 (Fragment) OS=Homo sapiens OX=9606 GN=DPM1 PE=1 SV=1	0.0085	0.0155	0.0084	0.0101	0.0029		0.0055	0.0083
H0Y3Z4	Nicastrin (Fragment) OS=Homo sapiens OX=9606 GN=NCSTN PE=1 SV=8			0.0078
H0Y4K0	Ubiquitin carboxyl-terminal hydrolase isozyme L5 (Fragment) OS=Homo sapiens OX=9606 GN=UCHL5 PE=1 SV=1			0.025		0.0074	0.0181	0.0061
H0Y4R1	Inosine-5~-monophosphate dehydrogenase 2 (Fragment) OS=Homo sapiens OX=9606 GN=IMPDH2 PE=1 SV=1							0.0059	0.0199
H0Y4R2	NADPH--cytochrome P450 reductase (Fragment) OS=Homo sapiens OX=9606 GN=POR PE=1 SV=1		0.0016	0.0011
H0Y4R5	Transmembrane protein 201 (Fragment) OS=Homo sapiens OX=9606 GN=TMEM201 PE=1 SV=1							0.0005
H0Y4W0	COMM domain-containing protein 3 (Fragment) OS=Homo sapiens OX=9606 GN=COMMD3 PE=1 SV=1	0.0045					0.0018	0.0037	0.0072
H0Y4Y4	EF-hand domain-containing protein D2 (Fragment) OS=Homo sapiens OX=9606 GN=EFHD2 PE=1 SV=1								0.0459
H0Y555	Proteasome inhibitor PI31 subunit (Fragment) OS=Homo sapiens OX=9606 GN=PSMF1 PE=1 SV=1				0.005				0.0054
H0Y561	26S proteasome non-ATPase regulatory subunit 4 (Fragment) OS=Homo sapiens OX=9606 GN=PSMD4 PE=1 SV=1								0.0161
H0Y599	Dedicator of cytokinesis protein 4 (Fragment) OS=Homo sapiens OX=9606 GN=DOCK4 PE=1 SV=1			0.0006
H0Y5C0	Adhesion G protein-coupled receptor L2 (Fragment) OS=Homo sapiens OX=9606 GN=ADGRL2 PE=1 SV=1	0.0008	0.001
H0Y5K5	Endoplasmic reticulum-Golgi intermediate compartment protein 3 (Fragment) OS=Homo sapiens OX=9606 GN=ERGIC3 PE=1 SV=1	0.0058	0.0044	0.001
H0Y5R6	Uroporphyrinogen decarboxylase (Fragment) OS=Homo sapiens OX=9606 GN=UROD PE=1 SV=1							0.0058	0.008
H0Y6C7	Intraflagellar transport protein 27 homolog (Fragment) OS=Homo sapiens OX=9606 GN=IFT27 PE=1 SV=1					0.0058	0.0024
H0Y6J8	MICAL-like protein 1 (Fragment) OS=Homo sapiens OX=9606 GN=MICALL1 PE=1 SV=1		0.0023	0.0038		0.0005
H0Y6Y8	39S ribosomal protein L43, mitochondrial (Fragment) OS=Homo sapiens OX=9606 GN=MRPL43 PE=1 SV=1						0.0064	0.0036
H0Y6Z9	COMM domain-containing protein 3 (Fragment) OS=Homo sapiens OX=9606 GN=COMMD3 PE=4 SV=1				0.0097	0.0022
H0Y723	DNA-directed RNA polymerases I and III subunit RPAC1 (Fragment) OS=Homo sapiens OX=9606 GN=POLR1C PE=1 SV=1								0.0038
H0Y7A7	Calmodulin-2 (Fragment) OS=Homo sapiens OX=9606 GN=CALM2 PE=1 SV=1								0.1078
H0Y7R7	5~-nucleotidase (Fragment) OS=Homo sapiens OX=9606 GN=NT5E PE=1 SV=1	0.0219	0.0445	0.0452	0.0391	0.0325	0.0514	0.0618	0.1061
H0Y858	Uncharacterized protein (Fragment) OS=Homo sapiens OX=9606 PE=4 SV=1								0.0013
H0Y886	NADH dehydrogenase [ubiquinone] 1 beta subcomplex subunit 5, mitochondrial (Fragment) OS=Homo sapiens OX=9606 GN=NDUFB5 PE=1 SV=1			0.0042	0.005			0.0013
H0Y8B3	Adenosylhomocysteinase (Fragment) OS=Homo sapiens OX=9606 GN=AHCYL2 PE=1 SV=1	0.0012
H0Y8C2	60S ribosomal protein L22-like 1 (Fragment) OS=Homo sapiens OX=9606 GN=RPL22L1 PE=1 SV=1		0.006	0.0207			0.0073
H0Y8C6	Importin-5 (Fragment) OS=Homo sapiens OX=9606 GN=IPO5 PE=1 SV=1								0.0009
H0Y8E6	DNA helicase (Fragment) OS=Homo sapiens OX=9606 GN=MCM2 PE=1 SV=1						0.0007
H0Y8P4	U3 small nucleolar RNA-associated protein 15 homolog (Fragment) OS=Homo sapiens OX=9606 GN=UTP15 PE=1 SV=1					0.0011		0.0005
H0Y8R1	G-rich sequence factor 1 (Fragment) OS=Homo sapiens OX=9606 GN=GRSF1 PE=1 SV=1				0.0052	0.0031
H0Y8X4	2~-deoxynucleoside 5~-phosphate N-hydrolase 1 (Fragment) OS=Homo sapiens OX=9606 GN=DNPH1 PE=1 SV=1	0.0049	0.006	0.0061	0.0074	0.0017	0.0027	0.0025	0.0049
H0Y997	Thioredoxin domain-containing protein 15 (Fragment) OS=Homo sapiens OX=9606 GN=TXNDC15 PE=1 SV=1		0.0025
H0Y9E6	Centromere protein H (Fragment) OS=Homo sapiens OX=9606 GN=CENPH PE=1 SV=1	0.0037	0.0073
H0Y9G6	39S ribosomal protein L3, mitochondrial (Fragment) OS=Homo sapiens OX=9606 GN=MRPL3 PE=1 SV=1					0.0005
H0Y9M9	C-terminal-binding protein 1 (Fragment) OS=Homo sapiens OX=9606 GN=CTBP1 PE=1 SV=1								0.0038
H0Y9N5	60 kDa SS-A/Ro ribonucleoprotein (Fragment) OS=Homo sapiens OX=9606 GN=TROVE2 PE=1 SV=8								0.0027
H0Y9X1	Translation machinery-associated protein 16 (Fragment) OS=Homo sapiens OX=9606 GN=TMA16 PE=1 SV=1	0.0045	0.0055				0.0025		0.0022
H0YA18	Ufm1-specific protease 2 (Fragment) OS=Homo sapiens OX=9606 GN=UFSP2 PE=1 SV=1	0.0009
H0YA56	Apoptosis regulator BAX (Fragment) OS=Homo sapiens OX=9606 GN=BAX PE=1 SV=1			0.019	0.0153
H0YA63	DnaJ homolog subfamily C member 13 (Fragment) OS=Homo sapiens OX=9606 GN=DNAJC13 PE=1 SV=1					0.0049
H0YA96	Heterogeneous nuclear ribonucleoprotein D0 (Fragment) OS=Homo sapiens OX=9606 GN=HNRNPD PE=1 SV=1		0.0828	0.0525	0.1013
H0YAB3	Protein transport protein Sec31A (Fragment) OS=Homo sapiens OX=9606 GN=SEC31A PE=1 SV=1						0.0038
H0YAC7	Coatomer subunit beta~ (Fragment) OS=Homo sapiens OX=9606 GN=COPB2 PE=1 SV=1			0.0081
H0YAK1	G-rich sequence factor 1 (Fragment) OS=Homo sapiens OX=9606 GN=GRSF1 PE=1 SV=1			0.0039			0.0065
H0YAK4	Neurolysin, mitochondrial (Fragment) OS=Homo sapiens OX=9606 GN=NLN PE=1 SV=1			0.0043
H0YAR3	DNA topoisomerase I, mitochondrial (Fragment) OS=Homo sapiens OX=9606 GN=TOP1MT PE=1 SV=1		0.0036
H0YAV1	Ribonucleoside-diphosphate reductase subunit M2 B (Fragment) OS=Homo sapiens OX=9606 GN=RRM2B PE=1 SV=1	0.0025		0.0043
H0YAV8	DNA polymerase beta (Fragment) OS=Homo sapiens OX=9606 GN=POLB PE=1 SV=1		0.004		0.0049
H0YAV9	CCR4-NOT transcription complex subunit 7 (Fragment) OS=Homo sapiens OX=9606 GN=CNOT7 PE=1 SV=1				0.0024
H0YB34	2-iminobutanoate/2-iminopropanoate deaminase (Fragment) OS=Homo sapiens OX=9606 GN=RIDA PE=1 SV=1	0.0053
H0YBC1	Leptin receptor overlapping transcript-like 1 (Fragment) OS=Homo sapiens OX=9606 GN=LEPROTL1 PE=1 SV=1		0.003
H0YBL1	Inositol-1-monophosphatase (Fragment) OS=Homo sapiens OX=9606 GN=IMPA1 PE=1 SV=1		0.0076	0.0015	0.004			0.001
H0YBX5	Cyclin-dependent kinase 16 (Fragment) OS=Homo sapiens OX=9606 GN=CDK16 PE=1 SV=1							0.0019
H0YCN2	Remodeling and spacing factor 1 (Fragment) OS=Homo sapiens OX=9606 GN=RSF1 PE=1 SV=1						0.0011
H0YCU9	Transgelin (Fragment) OS=Homo sapiens OX=9606 GN=TAGLN PE=1 SV=1							0.0018
H0YCV5	tRNA-splicing endonuclease subunit Sen15 (Fragment) OS=Homo sapiens OX=9606 GN=TSEN15 PE=1 SV=1	0.0026	0.0032
H0YCW8	Alpha-crystallin B chain (Fragment) OS=Homo sapiens OX=9606 GN=CRYAB PE=1 SV=1							0.0027
H0YCY8	Dipeptidyl peptidase 1 (Fragment) OS=Homo sapiens OX=9606 GN=CTSC PE=1 SV=8						0.0012
H0YD66	Alpha-ketoglutarate-dependent dioxygenase alkB homolog 6 (Fragment) OS=Homo sapiens OX=9606 GN=ALKBH6 PE=4 SV=1						0.0066		0.0118
H0YD93	RUN and FYVE domain-containing protein 2 (Fragment) OS=Homo sapiens OX=9606 GN=RUFY2 PE=1 SV=1	0.0006
H0YDA6	Nicotinate phosphoribosyltransferase (Fragment) OS=Homo sapiens OX=9606 GN=NAPRT PE=1 SV=1					0.0035
H0YDE4	Protein arginine N-methyltransferase 1 (Fragment) OS=Homo sapiens OX=9606 GN=PRMT1 PE=1 SV=1						0.0026
H0YDL9	Tetraspanin (Fragment) OS=Homo sapiens OX=9606 GN=CD81 PE=1 SV=1		0.004
H0YDT0	RalBP1-associated Eps domain-containing protein 1 (Fragment) OS=Homo sapiens OX=9606 GN=REPS1 PE=1 SV=1	0.0009					0.0008
H0YDU8	Serine/threonine-protein phosphatase (Fragment) OS=Homo sapiens OX=9606 GN=PPP5C PE=1 SV=1	0.0124	0.0136	0.0109	0.0097	0.0021	0.0026	0.0011	0.0047
H0YDV5	Myc target protein 1 (Fragment) OS=Homo sapiens OX=9606 GN=MYCT1 PE=1 SV=1	0.0032	0.0019	0.0066			0.0029
H0YDX2	ER membrane protein complex subunit 7 (Fragment) OS=Homo sapiens OX=9606 GN=EMC7 PE=1 SV=1					0.0043
H0YEB6	Sjoegren syndrome/scleroderma autoantigen 1 (Fragment) OS=Homo sapiens OX=9606 GN=SSSCA1 PE=1 SV=1	0.009		0.0022
H0YEC4	Alpha-ketoglutarate-dependent dioxygenase alkB homolog 6 (Fragment) OS=Homo sapiens OX=9606 GN=ALKBH6 PE=1 SV=1		0.0032
H0YEF7	Phosphatidylinositol-binding clathrin assembly protein (Fragment) OS=Homo sapiens OX=9606 GN=PICALM PE=1 SV=1	0.0056	0.003	0.0031	0.0059
H0YEH2	Pumilio homolog 1 (Fragment) OS=Homo sapiens OX=9606 GN=PUM1 PE=1 SV=1	0.0006	0.0007	0.0004		0.0003
H0YEK1	Sjoegren syndrome/scleroderma autoantigen 1 (Fragment) OS=Homo sapiens OX=9606 GN=SSSCA1 PE=1 SV=1		0.0163
H0YEL0	Gem-associated protein 2 (Fragment) OS=Homo sapiens OX=9606 GN=GEMIN2 PE=1 SV=1				0.0022	0.0008	0.0013	0.0012	0.0024
H0YEQ6	COMM domain-containing protein 5 (Fragment) OS=Homo sapiens OX=9606 GN=COMMD5 PE=1 SV=1		0.0025		0.003
H0YER3	Glutamine amidotransferase-like class 1 domain-containing protein 1 (Fragment) OS=Homo sapiens OX=9606 GN=GATD1 PE=1 SV=1						0.0037	0.0034
H0YF25	Glutamine amidotransferase-like class 1 domain-containing protein 1 (Fragment) OS=Homo sapiens OX=9606 GN=GATD1 PE=1 SV=1	0.0047
H0YF29	UPF0598 protein C8orf82 (Fragment) OS=Homo sapiens OX=9606 GN=C8orf82 PE=1 SV=1			0.0015
H0YF33	Nuclear autoantigenic sperm protein (Fragment) OS=Homo sapiens OX=9606 GN=NASP PE=1 SV=1						0.0101
H0YFS9	Glycolipid transfer protein (Fragment) OS=Homo sapiens OX=9606 GN=GLTP PE=1 SV=1			0.0022					0.0029
H0YFW5	Methionine-R-sulfoxide reductase B3 (Fragment) OS=Homo sapiens OX=9606 GN=MSRB3 PE=1 SV=1		0.0023	0.0024
H0YGM0	Caseinolytic peptidase B protein homolog (Fragment) OS=Homo sapiens OX=9606 GN=CLPB PE=1 SV=1			0.0006
H0YGR4	Oligoribonuclease, mitochondrial (Fragment) OS=Homo sapiens OX=9606 GN=REXO2 PE=1 SV=1					0.002
H0YGY9	tRNA 2~-phosphotransferase 1 (Fragment) OS=Homo sapiens OX=9606 GN=TRPT1 PE=1 SV=1					0.0017
H0YH87	Ataxin-2 (Fragment) OS=Homo sapiens OX=9606 GN=ATXN2 PE=1 SV=1	0.002	0.0019		0.0005	0.0004
H0YHG0	Uncharacterized protein (Fragment) OS=Homo sapiens OX=9606 PE=1 SV=1	0.006	0.0063	0.0043	0.0064	0.002	0.0031	0.0028	0.0056
H0YI20	2~-5~-oligoadenylate synthase 1 (Fragment) OS=Homo sapiens OX=9606 GN=OAS1 PE=1 SV=1		0.012
H0YI43	Myosin light polypeptide 6 (Fragment) OS=Homo sapiens OX=9606 GN=MYL6 PE=1 SV=1			0.2219	0.3717	0.2705		0.2814	0.4002
H0YI76	Keratin, type II cytoskeletal 5 (Fragment) OS=Homo sapiens OX=9606 GN=KRT5 PE=1 SV=1							0.0433
H0YIC4	Citrate synthase (Fragment) OS=Homo sapiens OX=9606 GN=CS PE=1 SV=1	0.0663	0.0481	0.0639	0.0769
H0YIJ6	Phosphatidylinositol 5-phosphate 4-kinase type-2 gamma (Fragment) OS=Homo sapiens OX=9606 GN=PIP4K2C PE=1 SV=8				0.0037		0.0022
H0YIS7	RNASEK-C17orf49 readthrough (Fragment) OS=Homo sapiens OX=9606 GN=RNASEK-C17orf49 PE=4 SV=1		0.0089
H0YIV4	Nucleosome assembly protein 1-like 1 (Fragment) OS=Homo sapiens OX=9606 GN=NAP1L1 PE=1 SV=1	0.0318	0.0615	0.0396	0.0576	0.0181	0.0261	0.0108	0.0307
H0YIY8	Serine/threonine-protein phosphatase 4 regulatory subunit 3A (Fragment) OS=Homo sapiens OX=9606 GN=PPP4R3A PE=1 SV=1			0.0024	0.0008	0.0011
H0YIZ1	NPC intracellular cholesterol transporter 2 (Fragment) OS=Homo sapiens OX=9606 GN=NPC2 PE=1 SV=1			0.0223		0.0057	0.009		0.0161
H0YJ40	SRA stem-loop-interacting RNA-binding protein, mitochondrial (Fragment) OS=Homo sapiens OX=9606 GN=SLIRP PE=1 SV=1	0.0082	0.01	0.0276			0.0128	0.0117	0.023
H0YJ66	Dehydrogenase/reductase SDR family member 7 (Fragment) OS=Homo sapiens OX=9606 GN=DHRS7 PE=1 SV=1		0.0033
H0YJA2	Zinc finger CCCH domain-containing protein 14 (Fragment) OS=Homo sapiens OX=9606 GN=ZC3H14 PE=1 SV=1						0.0004
H0YJE4	Dehydrogenase/reductase SDR family member 7 (Fragment) OS=Homo sapiens OX=9606 GN=DHRS7 PE=1 SV=1			0.0027
H0YJG4	Chromodomain-helicase-DNA-binding protein 8 (Fragment) OS=Homo sapiens OX=9606 GN=CHD8 PE=1 SV=1	0.0007
H0YJJ5	Vesicle transport through interaction with t-SNAREs homolog 1B (Fragment) OS=Homo sapiens OX=9606 GN=VTI1B PE=1 SV=1							0.0021
H0YK48	Tropomyosin alpha-1 chain OS=Homo sapiens OX=9606 GN=TPM1 PE=1 SV=1	0.0224	0.0232
H0YKD8	60S ribosomal protein L28 OS=Homo sapiens OX=9606 GN=RPL28 PE=1 SV=1	0.0184			0.0104			0.0193
H0YKT9	Guanosine-3~,5~-bis(diphosphate) 3~-pyrophosphohydrolase MESH1 (Fragment) OS=Homo sapiens OX=9606 GN=HDDC3 PE=1 SV=1		0.0027
H0YLA4	Sorbitol dehydrogenase OS=Homo sapiens OX=9606 GN=SORD PE=1 SV=1	0.0021
H0YM23	Ankyrin repeat domain-containing protein 17 (Fragment) OS=Homo sapiens OX=9606 GN=ANKRD17 PE=1 SV=1		0.0022
H0YM60	H/ACA ribonucleoprotein complex subunit 3 OS=Homo sapiens OX=9606 GN=NOP10 PE=1 SV=1	0.0096	0.0118		0.0144		0.0087	0.0079
H0YMB1	Regulator of microtubule dynamics protein 3 (Fragment) OS=Homo sapiens OX=9606 GN=RMDN3 PE=1 SV=1	0.0011
H0YMD1	Low-density lipoprotein receptor OS=Homo sapiens OX=9606 GN=LDLR PE=1 SV=1				0.001
H0YMG7	Retinal dehydrogenase 2 OS=Homo sapiens OX=9606 GN=ALDH1A2 PE=1 SV=1	0.0078		0.0084	0.0101
H0YMT3	WD repeat-containing protein 73 (Fragment) OS=Homo sapiens OX=9606 GN=WDR73 PE=1 SV=1	0.0019
H0YMV8	40S ribosomal protein S27 OS=Homo sapiens OX=9606 GN=RPS27L PE=1 SV=1				0.0191	0.0073		0.0105	0.0206
H0YN14	Importin-4 OS=Homo sapiens OX=9606 GN=IPO4 PE=1 SV=1						0.0003
H0YN26	Acidic leucine-rich nuclear phosphoprotein 32 family member A OS=Homo sapiens OX=9606 GN=ANP32A PE=1 SV=1	0.0414	0.0508	0.0627	0.0328	0.0125	0.0306	0.0225	0.0277
H0YN81	WD repeat-containing protein 61 (Fragment) OS=Homo sapiens OX=9606 GN=WDR61 PE=1 SV=1					0.0051			0.0114
H0YNB7	Complex I intermediate-associated protein 30, mitochondrial (Fragment) OS=Homo sapiens OX=9606 GN=NDUFAF1 PE=1 SV=1					0.0009
H0YNE5	Regulator of microtubule dynamics protein 3 (Fragment) OS=Homo sapiens OX=9606 GN=RMDN3 PE=1 SV=1							0.0011
H0YNE9	Ras-related protein Rab-8B (Fragment) OS=Homo sapiens OX=9606 GN=RAB8B PE=1 SV=1	0.029	0.0104	0.0187	0.0286	0.0086		0.0156	0.0186
H0YNH8	Uveal autoantigen with coiled-coil domains and ankyrin repeats OS=Homo sapiens OX=9606 GN=UACA PE=1 SV=1					0.0003
H0YNJ6	GMP reductase OS=Homo sapiens OX=9606 GN=GMPR2 PE=1 SV=1	0.0056	0.0098	0.0099		0.0009
H0YNP4	Interferon regulatory factor 9 (Fragment) OS=Homo sapiens OX=9606 GN=IRF9 PE=1 SV=1		0.0033
H3BLU7	Aflatoxin B1 aldehyde reductase member 2 (Fragment) OS=Homo sapiens OX=9606 GN=AKR7A2 PE=1 SV=1							0.0066	0.0192
H3BM14	NEDD8 ultimate buster 1 OS=Homo sapiens OX=9606 GN=NUB1 PE=1 SV=1		0.0007
H3BM21	Integrin beta (Fragment) OS=Homo sapiens OX=9606 PE=3 SV=1	0.0004					0.0004
H3BM50	Target of rapamycin complex subunit LST8 OS=Homo sapiens OX=9606 GN=MLST8 PE=1 SV=1								0.0049
H3BM52	ADP-ribosylation factor-like protein 2-binding protein (Fragment) OS=Homo sapiens OX=9606 GN=ARL2BP PE=1 SV=1								0.0031
H3BM67	Nucleolar protein 3 (Fragment) OS=Homo sapiens OX=9606 GN=NOL3 PE=1 SV=8		0.0069
H3BM74	NEDD8 ultimate buster 1 OS=Homo sapiens OX=9606 GN=NUB1 PE=1 SV=1	0.0004
H3BM91	COMM domain-containing protein 4 (Fragment) OS=Homo sapiens OX=9606 GN=COMMD4 PE=1 SV=1				0.0119		0.0072
H3BMM9	RNA-binding protein with serine-rich domain 1 (Fragment) OS=Homo sapiens OX=9606 GN=RNPS1 PE=1 SV=1			0.0031
H3BMS6	Sulfide:quinone oxidoreductase, mitochondrial (Fragment) OS=Homo sapiens OX=9606 GN=SQOR PE=4 SV=1						0.0017
H3BMV3	Jupiter microtubule-associated homolog 2 (Fragment) OS=Homo sapiens OX=9606 GN=JPT2 PE=1 SV=1								0.0148
H3BN55	Ras-related protein Rab-27A (Fragment) OS=Homo sapiens OX=9606 GN=RAB27A PE=1 SV=1		0.0047
H3BN64	Abscission/NoCut checkpoint regulator (Fragment) OS=Homo sapiens OX=9606 GN=ZFYVE19 PE=1 SV=1		0.0015
H3BNT2	Ubiquinone biosynthesis protein COQ9, mitochondrial (Fragment) OS=Homo sapiens OX=9606 GN=COQ9 PE=1 SV=8					0.0006			0.0018
H3BNV2	NAD(P)H dehydrogenase [quinone] 1 OS=Homo sapiens OX=9606 GN=NQO1 PE=1 SV=1		0.0016					0.0023
H3BNV7	Mitotic spindle-associated MMXD complex subunit MIP18 (Fragment) OS=Homo sapiens OX=9606 GN=FAM96B PE=1 SV=1	0.0047	0.0058	0.0059
H3BP20	Beta-hexosaminidase OS=Homo sapiens OX=9606 GN=HEXA PE=1 SV=1	0.0066	0.0049	0.0119	0.0113			0.0016
H3BPC4	SUMO-conjugating enzyme UBC9 (Fragment) OS=Homo sapiens OX=9606 GN=UBE2I PE=1 SV=2		0.0697
H3BPE1	Microtubule-actin cross-linking factor 1, isoforms 1/2/3/5 OS=Homo sapiens OX=9606 GN=MACF1 PE=1 SV=1			0.0107					0.0031
H3BPE7	RNA-binding protein FUS OS=Homo sapiens OX=9606 GN=FUS PE=1 SV=1			0.0049				0.0032	0.0094
H3BPF6	Prefoldin subunit 5 (Fragment) OS=Homo sapiens OX=9606 GN=PFDN5 PE=1 SV=1	0.0079
H3BPJ9	NADH dehydrogenase [ubiquinone] 1 beta subcomplex subunit 10 OS=Homo sapiens OX=9606 GN=NDUFB10 PE=1 SV=1						0.009
H3BQ53	Transcription factor 25 (Fragment) OS=Homo sapiens OX=9606 GN=TCF25 PE=1 SV=1				0.0017
H3BQB1	Adenine phosphoribosyltransferase (Fragment) OS=Homo sapiens OX=9606 GN=APRT PE=1 SV=1					0.0119	0.0188
H3BQJ5	Nucleolar protein 3 (Fragment) OS=Homo sapiens OX=9606 GN=NOL3 PE=1 SV=2						0.0014	0.0013	0.0025
H3BQK0	ATP-dependent RNA helicase DDX19B OS=Homo sapiens OX=9606 GN=DDX19B PE=1 SV=1			0.0008	0.0032	0.0027	0.0012		0.0034
H3BQK9	Microtubule-actin cross-linking factor 1, isoforms 1/2/3/5 OS=Homo sapiens OX=9606 GN=MACF1 PE=1 SV=1							0.0017
H3BQQ2	E3 ubiquitin-protein ligase ZNF598 OS=Homo sapiens OX=9606 GN=ZNF598 PE=1 SV=1		0.0004
H3BQZ7	HCG2044799 OS=Homo sapiens OX=9606 GN=HNRNPUL2-BSCL2 PE=4 SV=1				0.0059			0.0015
H3BR23	Cyclin-D1-binding protein 1 OS=Homo sapiens OX=9606 GN=CCNDBP1 PE=1 SV=1						0.0021
H3BR94	Dynactin subunit 5 OS=Homo sapiens OX=9606 GN=DCTN5 PE=1 SV=1							0.0017
H3BRG4	Cytochrome b-c1 complex subunit 2, mitochondrial OS=Homo sapiens OX=9606 GN=UQCRC2 PE=1 SV=1							0.006
H3BRL3	Ubiquitin domain-containing protein UBFD1 OS=Homo sapiens OX=9606 GN=UBFD1 PE=1 SV=1	0.0053	0.0085	0.0047	0.0133		0.001
H3BRU1	Protein FAM219B (Fragment) OS=Homo sapiens OX=9606 GN=FAM219B PE=1 SV=1		0.0022
H3BRW3	FAD-linked sulfhydryl oxidase ALR OS=Homo sapiens OX=9606 GN=GFER PE=1 SV=1	0.0032	0.004
H3BS10	Beta-hexosaminidase OS=Homo sapiens OX=9606 GN=HEXA PE=1 SV=1								0.002
H3BS72	Very-long-chain (3R)-3-hydroxyacyl-CoA dehydratase OS=Homo sapiens OX=9606 GN=HACD3 PE=1 SV=1	0.0016
H3BSC1	Ras-related protein Rab-11A OS=Homo sapiens OX=9606 GN=RAB11A PE=1 SV=1	0.0567	0.0695		0.0605
H3BSS5	BTB/POZ domain-containing protein KCTD5 OS=Homo sapiens OX=9606 GN=KCTD5 PE=1 SV=1							0.0011
H3BST5	Mitochondrial Rho GTPase 2 (Fragment) OS=Homo sapiens OX=9606 GN=RHOT2 PE=1 SV=2	0.0035
H3BTL1	Microtubule-associated protein 1 light chain 3 beta, isoform CRA_f OS=Homo sapiens OX=9606 GN=MAP1LC3B PE=3 SV=1	0.0104
H3BU86	STX16-NPEPL1 readthrough (NMD candidate) OS=Homo sapiens OX=9606 GN=STX16-NPEPL1 PE=3 SV=1				0.0013		0.0008	0.0007	0.0014
H3BUB6	Secretory carrier-associated membrane protein (Fragment) OS=Homo sapiens OX=9606 GN=SCAMP2 PE=1 SV=1	0.0044
H3BUQ9	Na(+)/H(+) exchange regulatory cofactor NHE-RF2 (Fragment) OS=Homo sapiens OX=9606 GN=SLC9A3R2 PE=1 SV=1					0.0043
H3BUX2	Cytochrome b5 type B OS=Homo sapiens OX=9606 GN=CYB5B PE=1 SV=1								0.0521
H3BUY0	39S ribosomal protein L21, mitochondrial OS=Homo sapiens OX=9606 GN=MRPL21 PE=1 SV=1				0.0025	0.0021
H3BVD2	Protein PML (Fragment) OS=Homo sapiens OX=9606 GN=PML PE=1 SV=1								0.0025
H3BVG0	Nuclear pore complex protein Nup93 OS=Homo sapiens OX=9606 GN=NUP93 PE=1 SV=1					0.0024
H7BXD5	Grancalcin OS=Homo sapiens OX=9606 GN=GCA PE=1 SV=1	0.0113		0.0073			0.0032
H7BXH2	Serine/threonine-protein phosphatase 6 regulatory subunit 3 OS=Homo sapiens OX=9606 GN=PPP6R3 PE=1 SV=1		0.0026				0.0011	0.0004
H7BY10	60S ribosomal protein L23a (Fragment) OS=Homo sapiens OX=9606 GN=RPL23A PE=1 SV=1			0.0254	0.0306
H7BY55	Complement decay-accelerating factor OS=Homo sapiens OX=9606 GN=CD55 PE=1 SV=2			0.0033				0.0049	0.0069
H7BY58	Protein-L-isoaspartate O-methyltransferase OS=Homo sapiens OX=9606 GN=PCMT1 PE=1 SV=1							0.044
H7BY64	ZNF511-PRAP1 readthrough (Fragment) OS=Homo sapiens OX=9606 GN=ZNF511-PRAP1 PE=4 SV=2	0.001		0.0013	0.0015	0.0006	0.0009
H7BYD0	NADH dehydrogenase [ubiquinone] 1 alpha subcomplex subunit 5 (Fragment) OS=Homo sapiens OX=9606 GN=NDUFA5 PE=1 SV=1		0.0301			0.014	0.0221	0.0201	0.0277
H7BYF7	ER lumen protein-retaining receptor 2 OS=Homo sapiens OX=9606 GN=KDELR2 PE=1 SV=1		0.0121		0.0428
H7BYK2	5-phosphohydroxy-L-lysine phospho-lyase (Fragment) OS=Homo sapiens OX=9606 GN=PHYKPL PE=1 SV=1			0.0024
H7BYN3	Transcription factor A, mitochondrial (Fragment) OS=Homo sapiens OX=9606 GN=TFAM PE=1 SV=1	0.0049			0.0022
H7BYN4	Kinesin-like protein OS=Homo sapiens OX=9606 GN=KIF23 PE=1 SV=1						0.0023
H7BYR8	Myelin basic protein OS=Homo sapiens OX=9606 GN=MBP PE=1 SV=1				0.0022
H7BYT1	Casein kinase I isoform delta OS=Homo sapiens OX=9606 GN=CSNK1D PE=1 SV=2	0.0064
H7BYY1	Tropomyosin 1 (Alpha), isoform CRA_m OS=Homo sapiens OX=9606 GN=TPM1 PE=1 SV=1			0.0381		0.0174		0.0438
H7BYZ3	Uncharacterized protein OS=Homo sapiens OX=9606 PE=4 SV=1	0.0032		0.0074	0.0069	0.0006			0.0034
H7BZ14	Peptidyl-prolyl cis-trans isomerase (Fragment) OS=Homo sapiens OX=9606 GN=PPIL3 PE=1 SV=1					0.0022			0.0029
H7BZ81	All-trans-retinol 13,14-reductase (Fragment) OS=Homo sapiens OX=9606 GN=RETSAT PE=1 SV=1								0.0034
H7BZJ3	Protein disulfide-isomerase A3 (Fragment) OS=Homo sapiens OX=9606 GN=PDIA3 PE=1 SV=1	0.0227	0.051	0.0681	0.0623	0.0178	0.0281	0.0582	0.0882
H7BZW1	Uncharacterized protein (Fragment) OS=Homo sapiens OX=9606 PE=4 SV=1	0.0011		0.0014		0.0013
H7C0V9	Amyloid-beta A4 protein (Fragment) OS=Homo sapiens OX=9606 GN=APP PE=1 SV=1	0.0029
H7C144	Alpha-actinin-4 (Fragment) OS=Homo sapiens OX=9606 GN=ACTN4 PE=1 SV=1					0.123
H7C173	Mitotic-spindle organizing protein 2B (Fragment) OS=Homo sapiens OX=9606 GN=MZT2B PE=1 SV=1					0.0017
H7C1E4	AP complex subunit sigma (Fragment) OS=Homo sapiens OX=9606 GN=AP1S1 PE=1 SV=1	0.0017			0.0025
H7C1J2	Deoxynucleotidyltransferase terminal-interacting protein 1 (Fragment) OS=Homo sapiens OX=9606 GN=DNTTIP1 PE=1 SV=1						0.0012
H7C1M5	Deoxynucleotidyltransferase terminal-interacting protein 1 (Fragment) OS=Homo sapiens OX=9606 GN=DNTTIP1 PE=1 SV=1	0.0011	0.0014		0.0017
H7C1N3	BET1 homolog (Fragment) OS=Homo sapiens OX=9606 GN=BET1 PE=1 SV=1			0.0032	0.0039			0.0021
H7C1U8	MICOS complex subunit (Fragment) OS=Homo sapiens OX=9606 GN=APOO PE=1 SV=1		0.0081	0.0082	0.0099
H7C1X2	Glutathione hydrolase 5 proenzyme (Fragment) OS=Homo sapiens OX=9606 GN=GGT5 PE=1 SV=1	0.0016	0.0019
H7C1Z9	Peptidylprolyl isomerase (Fragment) OS=Homo sapiens OX=9606 GN=FKBP14 PE=1 SV=1						0.0034
H7C202	Mitotic-spindle organizing protein 2A (Fragment) OS=Homo sapiens OX=9606 GN=MZT2A PE=1 SV=1	0.0025	0.0066
H7C277	Selenocysteine lyase (Fragment) OS=Homo sapiens OX=9606 GN=SCLY PE=1 SV=1	0.0013
H7C279	Serine/threonine-protein kinase 25 (Fragment) OS=Homo sapiens OX=9606 GN=STK25 PE=1 SV=1		0.0132	0.0106
H7C2F2	CD99 antigen (Fragment) OS=Homo sapiens OX=9606 GN=CD99 PE=1 SV=1	0.0018	0.0022	0.0022	0.0027		0.0016	0.0015	0.0029
H7C2G2	NAD(P)(+)--arginine ADP-ribosyltransferase (Fragment) OS=Homo sapiens OX=9606 GN=ART4 PE=1 SV=1						0.001		0.002
H7C2N1	Prothymosin alpha (Fragment) OS=Homo sapiens OX=9606 GN=PTMA PE=1 SV=1	0.0131	0.0224	0.011	0.0133	0.005	0.0165	0.0043	0.0085
H7C2Q8	EBNA1 binding protein 2, isoform CRA_d OS=Homo sapiens OX=9606 GN=EBNA1BP2 PE=1 SV=1	0.0081			0.0013	0.0024
H7C2U8	Protein FAM234A (Fragment) OS=Homo sapiens OX=9606 GN=FAM234A PE=1 SV=1		0.0022
H7C2W9	60S ribosomal protein L31 (Fragment) OS=Homo sapiens OX=9606 GN=RPL31 PE=1 SV=1	0.0637	0.0313	0.0794	0.0956	0.0202	0.023	0.0393	0.0412
H7C2Z6	Grancalcin (Fragment) OS=Homo sapiens OX=9606 GN=GCA PE=1 SV=1		0.0059
H7C3E9	Probable ATP-dependent RNA helicase DDX56 (Fragment) OS=Homo sapiens OX=9606 GN=DDX56 PE=1 SV=1		0.001
H7C3R6	Protein archease (Fragment) OS=Homo sapiens OX=9606 GN=ZBTB8OS PE=1 SV=1							0.0018
H7C3T2	Autophagy-related protein 2 homolog A (Fragment) OS=Homo sapiens OX=9606 GN=ATG2A PE=1 SV=1	0.0002
H7C4M1	Kinesin light chain 4 (Fragment) OS=Homo sapiens OX=9606 GN=KLC4 PE=1 SV=1	0.0075
H7C4T5	Muscleblind-like protein 1 (Fragment) OS=Homo sapiens OX=9606 GN=MBNL1 PE=1 SV=1	0.006		0.0027	0.0069		0.0009
H7C525	Coiled-coil domain-containing protein 58 (Fragment) OS=Homo sapiens OX=9606 GN=CCDC58 PE=1 SV=1	0.0084	0.0027	0.0105	0.0034		0.0045
H7C597	Staphylococcal nuclease domain-containing protein 1 (Fragment) OS=Homo sapiens OX=9606 GN=SND1 PE=1 SV=1						0.0013
H7C5C7	Cytoplasmic protein NCK1 (Fragment) OS=Homo sapiens OX=9606 GN=NCK1 PE=1 SV=1							0.0019
H7C5J5	Guanine nucleotide-binding protein subunit beta-4 (Fragment) OS=Homo sapiens OX=9606 GN=GNB4 PE=1 SV=1	0.0107		0.0092
H8Y6P7	GRINL1A combined protein 15 OS=Homo sapiens OX=9606 GN=GCOM1 PE=2 SV=1					0.0003
H9KVA9	Lys-63-specific deubiquitinase BRCC36 OS=Homo sapiens OX=9606 GN=BRCC3 PE=1 SV=2	0.001
I3L0A0	HCG2044781 OS=Homo sapiens OX=9606 GN=TMEM189-UBE2V1 PE=4 SV=1	0.0106		0.0155	0.016	0.0036
I3L0E3	HCG1984214, isoform CRA_a OS=Homo sapiens OX=9606 GN=hCG_1984214 PE=4 SV=1	0.0015
I3L0H8	ATP-dependent RNA helicase DDX19A OS=Homo sapiens OX=9606 GN=DDX19A PE=1 SV=1		0.0051					0.0012
I3L0K7	Heat shock protein 75 kDa, mitochondrial OS=Homo sapiens OX=9606 GN=TRAP1 PE=1 SV=1							0.0017
I3L0U5	Coiled-coil domain-containing protein 137 (Fragment) OS=Homo sapiens OX=9606 GN=CCDC137 PE=1 SV=1	0.0024
I3L0X5	Sperm-associated antigen 7 OS=Homo sapiens OX=9606 GN=SPAG7 PE=1 SV=1		0.0081
I3L139	Ketosamine-3-kinase OS=Homo sapiens OX=9606 GN=FN3KRP PE=1 SV=1					0.0014
I3L1P4	Proline-, glutamic acid- and leucine-rich protein 1 (Fragment) OS=Homo sapiens OX=9606 GN=PELP1 PE=1 SV=1	0.0195	0.017	0.0173		0.0111		0.002
I3L1P8	Mitochondrial 2-oxoglutarate/malate carrier protein (Fragment) OS=Homo sapiens OX=9606 GN=SLC25A11 PE=1 SV=1			0.0031
I3L1Q2	B-cell CLL/lymphoma 7 protein family member C (Fragment) OS=Homo sapiens OX=9606 GN=BCL7C PE=1 SV=1						0.001
I3L1Q3	Elongator complex protein 5 (Fragment) OS=Homo sapiens OX=9606 GN=ELP5 PE=1 SV=1			0.0015	0.0064	0.0015			0.002
I3L1R7	Ethanolamine-phosphate cytidylyltransferase OS=Homo sapiens OX=9606 GN=PCYT2 PE=1 SV=1				0.0044
I3L1Y9	FLYWCH family member 2 OS=Homo sapiens OX=9606 GN=FLYWCH2 PE=1 SV=1		0.0066	0.0031		0.0014	0.0022
I3L261	Mannose-P-dolichol utilization defect 1 protein (Fragment) OS=Homo sapiens OX=9606 GN=MPDU1 PE=1 SV=2		0.0073			0.0034		0.0049	0.0096
I3L2B0	Clustered mitochondria protein homolog (Fragment) OS=Homo sapiens OX=9606 GN=CLUH PE=1 SV=2		0.0014
I3L2B2	Epsin-2 OS=Homo sapiens OX=9606 GN=EPN2 PE=1 SV=1			0.0015		0.0003			0.0031
I3L380	Monoacylglycerol lipase ABHD12 OS=Homo sapiens OX=9606 GN=ABHD12 PE=1 SV=1						0.0026
I3L3D5	Profilin (Fragment) OS=Homo sapiens OX=9606 GN=PFN1 PE=1 SV=1							0.0221	0.0336
I3L3E9	Flap endonuclease 1 (Fragment) OS=Homo sapiens OX=9606 GN=FEN1 PE=1 SV=1								0.0034
I3L3X0	Zymogen granule protein 16 homolog B (Fragment) OS=Homo sapiens OX=9606 GN=ZG16B PE=1 SV=1					0.0022
I3L4B4	Serine racemase (Fragment) OS=Homo sapiens OX=9606 GN=SRR PE=1 SV=1							0.0018
I3L4J1	Uncharacterized protein (Fragment) OS=Homo sapiens OX=9606 PE=1 SV=3	0.0066	0.0067	0.0068	0.0118
I3L4X2	Multidrug resistance-associated protein 1 (Fragment) OS=Homo sapiens OX=9606 GN=ABCC1 PE=1 SV=1	0.0007		0.0006
I3L4X3	NF-kappa-B inhibitor beta (Fragment) OS=Homo sapiens OX=9606 GN=NFKBIB PE=1 SV=8		0.0018				0.0028
I3L521	Uncharacterized protein (Fragment) OS=Homo sapiens OX=9606 PE=4 SV=1	0.0084	0.0103
I3NI02	Golgi SNAP receptor complex member 2 OS=Homo sapiens OX=9606 GN=GOSR2 PE=4 SV=2					0.0007
J3KMX1	Nuclear pore complex protein Nup88 (Fragment) OS=Homo sapiens OX=9606 GN=NUP88 PE=1 SV=1	0.0015	0.0011		0.0007
J3KMX3	Alpha-fetoprotein OS=Homo sapiens OX=9606 GN=AFP PE=1 SV=1	0.0006	0.0007	0.0013	0.0015	0.0003		0.0008
J3KMZ8	Zinc finger protein ubi-d4 OS=Homo sapiens OX=9606 GN=DPF2 PE=1 SV=1	0.0035	0.0021				0.0015
J3KMZ9	Low-density lipoprotein receptor (Fragment) OS=Homo sapiens OX=9606 GN=LDLR PE=1 SV=1	0.0018	0.0054	0.0008		0.0015	0.0023
J3KN01	Afadin OS=Homo sapiens OX=9606 GN=AFDN PE=1 SV=1		0.0071		0.0054
J3KN16	Proteasome adapter and scaffold protein ECM29 OS=Homo sapiens OX=9606 GN=ECPAS PE=1 SV=1	0.0035	0.0071	0.0046	0.0066	0.0011	0.0003	0.0001	0.0016
J3KN29	26S proteasome non-ATPase regulatory subunit 9 OS=Homo sapiens OX=9606 GN=PSMD9 PE=1 SV=1	0.0099	0.024	0.0064		0.0029	0.0089	0.0081	0.0119
J3KN36	Nodal modulator 3 OS=Homo sapiens OX=9606 GN=NOMO3 PE=1 SV=1						0.0023
J3KN38	Methylosome subunit pICln OS=Homo sapiens OX=9606 GN=CLNS1A PE=1 SV=1		0.0179	0.0103	0.0218	0.0083	0.0131		0.0134
J3KN66	Torsin-1A-interacting protein 1 OS=Homo sapiens OX=9606 GN=TOR1AIP1 PE=1 SV=1								0.0049
J3KN67	Tropomyosin alpha-3 chain OS=Homo sapiens OX=9606 GN=TPM3 PE=1 SV=1			0.0255		0.0201	0.0245
J3KNA0	Mitochondrial inner membrane protein OXA1L OS=Homo sapiens OX=9606 GN=OXA1L PE=1 SV=1	0.0007	0.0008	0.0008	0.001
J3KNC0	Transcription initiation factor IIA subunit 1 OS=Homo sapiens OX=9606 GN=GTF2A1 PE=1 SV=1	0.0059							0.0096
J3KND1	Protein SAAL1 OS=Homo sapiens OX=9606 GN=SAAL1 PE=1 SV=1	0.0013
J3KND3	Myosin light polypeptide 6 OS=Homo sapiens OX=9606 GN=MYL6 PE=1 SV=1			0.1581	0.1903	0.2701	0.0768	0.5593	0.7645
J3KNF4	Copper chaperone for superoxide dismutase OS=Homo sapiens OX=9606 GN=CCS PE=1 SV=1		0.0056		0.0044	0.0008		0.0011
J3KNF8	Cytochrome b5 type B OS=Homo sapiens OX=9606 GN=CYB5B PE=1 SV=1	0.0293	0.0462	0.0366	0.0564		0.0152	0.0184
J3KNL6	Protein transport protein sec16 OS=Homo sapiens OX=9606 GN=SEC16A PE=1 SV=1	0.0026	0.0021	0.0025	0.0029		0.0005
J3KNP2	Transducin beta-like protein 3 (Fragment) OS=Homo sapiens OX=9606 GN=TBL3 PE=1 SV=1	0.0004
J3KNQ4	Alpha-parvin OS=Homo sapiens OX=9606 GN=PARVA PE=1 SV=1	0.0082	0.0032	0.0137	0.0165	0.0004	0.0031	0.0038	0.0042
J3KNR0	Non-specific serine/threonine protein kinase OS=Homo sapiens OX=9606 GN=MARK3 PE=1 SV=2	0.0013	0.0005
J3KNW4	Four and a half LIM domains protein 2 OS=Homo sapiens OX=9606 GN=FHL2 PE=1 SV=1	0.0162		0.0343	0.0375	0.0026	0.0087
J3KPD3	RNA binding motif protein 7, isoform CRA_c OS=Homo sapiens OX=9606 GN=RBM7 PE=1 SV=1						0.0052
J3KPF3	4F2 cell-surface antigen heavy chain OS=Homo sapiens OX=9606 GN=SLC3A2 PE=1 SV=1					0.0049
J3KPF9	Kinesin-like protein OS=Homo sapiens OX=9606 GN=KIF3A PE=1 SV=1			0.0006		0.0005
J3KPM9	Signal transducer and activator of transcription OS=Homo sapiens OX=9606 GN=STAT1 PE=1 SV=1								0.0007
J3KPP4	Cisplatin resistance-associated overexpressed protein, isoform CRA_b OS=Homo sapiens OX=9606 GN=LUC7L3 PE=1 SV=1	0.0035	0.0054	0.0033	0.003	0.0015	0.0024	0.0011	0.0033
J3KPS0	DnaJ (Hsp40) homolog, subfamily B, member 12, isoform CRA_c OS=Homo sapiens OX=9606 GN=DNAJB12 PE=1 SV=1	0.0129			0.0071
J3KPT4	TraB domain-containing protein OS=Homo sapiens OX=9606 GN=TRABD PE=1 SV=1	0.0009	0.0022
J3KPX7	Prohibitin-2 OS=Homo sapiens OX=9606 GN=PHB2 PE=1 SV=2					0.023	0.0283	0.0292
J3KQ32	Obg-like ATPase 1 OS=Homo sapiens OX=9606 GN=OLA1 PE=1 SV=1	0.0352	0.0268	0.0174	0.04	0.0054	0.0111	0.0077	0.011
J3KQ34	COP9 signalosome complex subunit 7b OS=Homo sapiens OX=9606 GN=COPS7B PE=1 SV=1		0.0176	0.0144	0.0173	0.0051	0.0042	0.0055	0.0145
J3KQ48	Peptidyl-tRNA hydrolase 2, mitochondrial OS=Homo sapiens OX=9606 GN=PTRH2 PE=1 SV=1	0.0353	0.0217	0.0123		0.0056	0.0017	0.0056	0.0159
J3KQE5	GTP-binding nuclear protein Ran (Fragment) OS=Homo sapiens OX=9606 GN=RAN PE=1 SV=1	0.0701				0.0141		0.0326	0.0336
J3KQJ1	Sulfatase-modifying factor 2 OS=Homo sapiens OX=9606 GN=SUMF2 PE=1 SV=1			0.0227	0.0203	0.0035	0.003	0.0039	0.0076
J3KQL8	Apolipoprotein L2 OS=Homo sapiens OX=9606 GN=APOL2 PE=1 SV=2	0.0149	0.0278	0.034	0.0373	0.0075	0.0106	0.0084	0.0298
J3KQN4	60S ribosomal protein L36a OS=Homo sapiens OX=9606 GN=RPL36A PE=1 SV=1				0.0034	0.0013
J3KQY1	39S ribosomal protein L22, mitochondrial OS=Homo sapiens OX=9606 GN=MRPL22 PE=1 SV=1	0.009	0.011	0.0084	0.0134	0.0027		0.0012
J3KR35	Coiled-coil domain containing 12, isoform CRA_a OS=Homo sapiens OX=9606 GN=CCDC12 PE=1 SV=1	0.0018			0.0027
J3KR44	Ubiquitin thioesterase OS=Homo sapiens OX=9606 GN=OTUB1 PE=1 SV=2		0.0477
J3KR55	Tyrosine-protein phosphatase non-receptor type 7 (Fragment) OS=Homo sapiens OX=9606 GN=PTPN7 PE=1 SV=1	0.0024
J3KR97	Tubulin-specific chaperone D OS=Homo sapiens OX=9606 GN=TBCD PE=1 SV=1	0.0011
J3KRC4	5~(3~)-deoxyribonucleotidase, cytosolic type OS=Homo sapiens OX=9606 GN=NT5C PE=1 SV=1			0.0022				0.0015
J3KRW7	Transmembrane protein 199 OS=Homo sapiens OX=9606 GN=TMEM199 PE=1 SV=1	0.004			0.006		0.0036
J3KS22	L-xylulose reductase (Fragment) OS=Homo sapiens OX=9606 GN=DCXR PE=1 SV=8						0.0014
J3KS31	BUB3-interacting and GLEBS motif-containing protein ZNF207 (Fragment) OS=Homo sapiens OX=9606 GN=ZNF207 PE=1 SV=1	0.0022
J3KSZ0	Eukaryotic initiation factor 4A-I (Fragment) OS=Homo sapiens OX=9606 GN=EIF4A1 PE=1 SV=1	0.1523
J3KTA4	Probable ATP-dependent RNA helicase DDX5 OS=Homo sapiens OX=9606 GN=DDX5 PE=1 SV=1	0.0505	0.0339	0.0246	0.0274	0.0148	0.0141	0.01	0.0233
J3KTC1	RNA-binding protein Musashi homolog 2 (Fragment) OS=Homo sapiens OX=9606 GN=MSI2 PE=1 SV=8					0.0031
J3KTE4	Ribosomal protein L19 OS=Homo sapiens OX=9606 GN=RPL19 PE=1 SV=1	0.0139		0.0099	0.0161	0.01	0.0158	0.0216	0.0425
J3KTF9	ORM1-like protein 3 (Fragment) OS=Homo sapiens OX=9606 GN=ORMDL3 PE=1 SV=1			0.004	0.0049		0.0029	0.0027
J3KTI8	Monocarboxylate transporter 4 (Fragment) OS=Homo sapiens OX=9606 GN=SLC16A3 PE=1 SV=1							0.0009
J3KTL2	Serine/arginine-rich-splicing factor 1 OS=Homo sapiens OX=9606 GN=SRSF1 PE=1 SV=1	0.0311	0.0327	0.0283	0.0541	0.0238	0.0431	0.0157	0.0367
J3QK89	Calcium homeostasis endoplasmic reticulum protein OS=Homo sapiens OX=9606 GN=CHERP PE=1 SV=1	0.0011		0.0014	0.0005	0.0011
J3QL05	Serine/arginine-rich-splicing factor 2 (Fragment) OS=Homo sapiens OX=9606 GN=SRSF2 PE=1 SV=1				0.021
J3QL56	Protein SCO1 homolog, mitochondrial OS=Homo sapiens OX=9606 GN=SCO1 PE=1 SV=1								0.0042
J3QL71	Secernin-2 OS=Homo sapiens OX=9606 GN=SCRN2 PE=1 SV=1	0.0025					0.0007	0.0006
J3QLQ6	Nucleolar protein 11 (Fragment) OS=Homo sapiens OX=9606 GN=NOL11 PE=1 SV=1					0.005
J3QLS3	28S ribosomal protein S7, mitochondrial OS=Homo sapiens OX=9606 GN=MRPS7 PE=1 SV=1	0.0135	0.0088		0.0037	0.0022	0.0049		0.0089
J3QQ67	60S ribosomal protein L18 (Fragment) OS=Homo sapiens OX=9606 GN=RPL18 PE=1 SV=1	0.0504	0.0518	0.0237	0.0286	0.034	0.0381	0.0413	0.0814
J3QQJ0	SAP30-binding protein (Fragment) OS=Homo sapiens OX=9606 GN=SAP30BP PE=1 SV=1	0.0095	0.0058		0.0071		0.003	0.0008
J3QQX2	Rho GDP-dissociation inhibitor 1 OS=Homo sapiens OX=9606 GN=ARHGDIA PE=1 SV=1		0.0523			0.0068	0.0165	0.015	0.0425
J3QQZ9	Pyridoxine-5~-phosphate oxidase (Fragment) OS=Homo sapiens OX=9606 GN=PNPO PE=1 SV=2					0.0079	0.0124
J3QRC4	60S ribosomal protein L26 (Fragment) OS=Homo sapiens OX=9606 GN=RPL26 PE=4 SV=1	0.13	0.1595	0.0667	0.0803	0.0599	0.0608	0.0692
J3QRG1	2-oxoglutarate and iron-dependent oxygenase domain-containing protein 3 (Fragment) OS=Homo sapiens OX=9606 GN=OGFOD3 PE=1 SV=1					0.0008
J3QRG6	Cyclin-dependent kinase inhibitor 2A OS=Homo sapiens OX=9606 GN=CDKN2A PE=1 SV=1				0.0534	0.0154
J3QRP6	Na(+)/H(+) exchange regulatory cofactor NHE-RF1 (Fragment) OS=Homo sapiens OX=9606 GN=SLC9A3R1 PE=1 SV=1							0.0028
J3QRS3	Myosin regulatory light chain 12A OS=Homo sapiens OX=9606 GN=MYL12A PE=1 SV=1	0.0823	0.0709	0.1995	0.2041	0.0275		0.1115	0.1575
J3QRT5	Intercellular adhesion molecule 2 OS=Homo sapiens OX=9606 GN=ICAM2 PE=1 SV=1	0.0105	0.0102		0.0158	0.006		0.0068	0.0134
J3QRU1	Tyrosine-protein kinase OS=Homo sapiens OX=9606 GN=YES1 PE=1 SV=1	0.0076	0.0041			0.0033		0.0016
J3QS36	L-xylulose reductase (Fragment) OS=Homo sapiens OX=9606 GN=DCXR PE=1 SV=1					0.0031		0.0028	0.0054
J3QS48	Mannose-P-dolichol utilization defect 1 protein OS=Homo sapiens OX=9606 GN=MPDU1 PE=1 SV=1	0.0081
J3QSB2	GTPase Era, mitochondrial (Fragment) OS=Homo sapiens OX=9606 GN=ERAL1 PE=1 SV=1	0.0041
J3QT77	Serum paraoxonase/arylesterase 2 OS=Homo sapiens OX=9606 GN=PON2 PE=1 SV=1					0.0006
J3QTA6	MICOS complex subunit OS=Homo sapiens OX=9606 GN=CHCHD6 PE=1 SV=1	0.006	0.0099	0.0053	0.004	0.0034		0.0084	0.0166
J3QW43	Mannose-P-dolichol utilization defect 1 protein OS=Homo sapiens OX=9606 GN=MPDU1 PE=1 SV=1				0.0027
J9JIC5	Protein Njmu-R1 OS=Homo sapiens OX=9606 GN=C17orf75 PE=1 SV=1						0.0015
J9JIE6	Calcium load-activated calcium channel OS=Homo sapiens OX=9606 GN=TMCO1 PE=1 SV=1				0.002	0.0017
J9JIE9	Putative hydroxypyruvate isomerase (Fragment) OS=Homo sapiens OX=9606 GN=HYI PE=1 SV=1	0.0048	0.0084	0.006	0.0045	0.0008		0.0039	0.0049
K4DI92	RWD domain containing 4A OS=Homo sapiens OX=9606 GN=RWDD4 PE=1 SV=1		0.0047	0.0022		0.001	0.0034
K7EIG1	Clustered mitochondria protein homolog (Fragment) OS=Homo sapiens OX=9606 GN=CLUH PE=1 SV=2	0.0002	0.0014		0.0017
K7EIN4	Transmembrane emp24 domain-containing protein 1 OS=Homo sapiens OX=9606 GN=TMED1 PE=1 SV=1					0.0023
K7EIV6	Phosphatidylinositol 3-kinase catalytic subunit type 3 (Fragment) OS=Homo sapiens OX=9606 GN=PIK3C3 PE=1 SV=1		0.0049
K7EIY4	Syntaxin-10 (Fragment) OS=Homo sapiens OX=9606 GN=STX10 PE=1 SV=1	0.0015	0.0018				0.0013		0.0024
K7EIY6	E3 ubiquitin-protein ligase RNF126 (Fragment) OS=Homo sapiens OX=9606 GN=RNF126 PE=1 SV=7	0.0025
K7EJ02	UBX domain-containing protein 6 (Fragment) OS=Homo sapiens OX=9606 GN=UBXN6 PE=1 SV=9				0.004
K7EJ21	Queuine tRNA-ribosyltransferase catalytic subunit 1 (Fragment) OS=Homo sapiens OX=9606 GN=QTRT1 PE=1 SV=1		0.0021
K7EJE8	Lon protease homolog, mitochondrial OS=Homo sapiens OX=9606 GN=LONP1 PE=1 SV=1	0.0063
K7EJH0	Kinetochore protein Spc24 (Fragment) OS=Homo sapiens OX=9606 GN=SPC24 PE=1 SV=1	0.0184					0.0166
K7EJS6	Mitogen-activated protein kinase kinase kinase kinase 1 (Fragment) OS=Homo sapiens OX=9606 GN=MAP4K1 PE=1 SV=1						0.0006
K7EJU9	Bifunctional arginine demethylase and lysyl-hydroxylase JMJD6 OS=Homo sapiens OX=9606 GN=JMJD6 PE=1 SV=1		0.0032
K7EJV9	60S ribosomal protein L23a (Fragment) OS=Homo sapiens OX=9606 GN=RPL23A PE=1 SV=1	0.0658	0.0808			0.0208	0.021	0.0191	0.0588
K7EK07	Histone H3 (Fragment) OS=Homo sapiens OX=9606 GN=H3F3B PE=1 SV=1	0.0462	0.0331	0.0444	0.0405	0.0154		0.0163	0.0322
K7EK33	DAZ-associated protein 1 OS=Homo sapiens OX=9606 GN=DAZAP1 PE=1 SV=2			0.0061	0.0113
K7EL20	Eukaryotic translation initiation factor 3 subunit G (Fragment) OS=Homo sapiens OX=9606 GN=EIF3G PE=1 SV=8	0.018	0.0221		0.0186		0.0136
K7EL50	Calreticulin (Fragment) OS=Homo sapiens OX=9606 GN=CALR PE=1 SV=1			0.0562	0.0999
K7ELC2	40S ribosomal protein S15 OS=Homo sapiens OX=9606 GN=RPS15 PE=1 SV=1	0.0793	0.0973	0.0808	0.0973	0.0242	0.0585	0.0431	0.128
K7ELG9	Protein LSM12 homolog OS=Homo sapiens OX=9606 GN=LSM12 PE=1 SV=1	0.005			0.0047	0.0018	0.0028	0.0012	0.0024
K7ELI9	Stromal cell-derived factor 2 (Fragment) OS=Homo sapiens OX=9606 GN=SDF2 PE=1 SV=1		0.0095
K7ELL7	Glucosidase 2 subunit beta OS=Homo sapiens OX=9606 GN=PRKCSH PE=1 SV=1	0.0348	0.0198	0.0237	0.0311	0.0063	0.0109	0.008	0.0042
K7ELS8	Synaptogyrin-2 (Fragment) OS=Homo sapiens OX=9606 GN=SYNGR2 PE=1 SV=1	0.0026	0.0032	0.0071	0.0039	0.0015		0.0021
K7EM18	Eukaryotic translation initiation factor 1 OS=Homo sapiens OX=9606 GN=EIF1 PE=1 SV=1	0.071	0.0196	0.0283	0.0341	0.013	0.0205		0.0367
K7EM38	Actin, cytoplasmic 2 (Fragment) OS=Homo sapiens OX=9606 GN=ACTG1 PE=1 SV=1			0.6013				0.9291
K7EMC9	WW domain-binding protein 2 OS=Homo sapiens OX=9606 GN=WBP2 PE=1 SV=1	0.0046	0.008	0.0081		0.0026	0.0078	0.0024
K7EMM8	Putative oxidoreductase GLYR1 (Fragment) OS=Homo sapiens OX=9606 GN=GLYR1 PE=1 SV=2		0.0008			0.0008
K7EMW4	Nicalin OS=Homo sapiens OX=9606 GN=NCLN PE=1 SV=1				0.0044				0.0011
K7EMX1	Kinetochore protein Spc24 (Fragment) OS=Homo sapiens OX=9606 GN=SPC24 PE=1 SV=1		0.0217			0.0077
K7EN45	Peptidyl-prolyl cis-trans isomerase (Fragment) OS=Homo sapiens OX=9606 GN=PIN1 PE=1 SV=1	0.0558	0.0316	0.0695	0.0386	0.0022	0.0083	0.0032	0.0262
K7ENY5	U6 snRNA-associated Sm-like protein LSm7 OS=Homo sapiens OX=9606 GN=LSM7 PE=1 SV=1			0.0127
K7EP36	Galectin-3-binding protein (Fragment) OS=Homo sapiens OX=9606 GN=LGALS3BP PE=1 SV=1							0.0011
K7EP90	RNA-binding protein 42 OS=Homo sapiens OX=9606 GN=RBM42 PE=1 SV=1	0.0008		0.001
K7EPH3	N-acetylglucosamine-1-phosphodiester alpha-N-acetylglucosaminidase (Fragment) OS=Homo sapiens OX=9606 GN=NAGPA PE=1 SV=1	0.0011
K7EPI4	Glial fibrillary acidic protein (Fragment) OS=Homo sapiens OX=9606 GN=GFAP PE=1 SV=2					0.0088	0.0139
K7EPT8	Glial fibrillary acidic protein (Fragment) OS=Homo sapiens OX=9606 GN=GFAP PE=1 SV=2	0.2545	0.9231	1.9093	0.5499	1.7732	1.9687	1.7887	3.5251
K7EQ12	(E3-independent) E2 ubiquitin-conjugating enzyme (Fragment) OS=Homo sapiens OX=9606 GN=UBE2O PE=1 SV=1	0.0038	0.011
K7EQ55	DAZ-associated protein 1 OS=Homo sapiens OX=9606 GN=DAZAP1 PE=1 SV=2	0.0075	0.0092			0.0005	0.0068
K7EQQ1	Cleft lip and palate transmembrane protein 1 (Fragment) OS=Homo sapiens OX=9606 GN=CLPTM1 PE=1 SV=1				0.003
K7EQR7	Cold-inducible RNA-binding protein OS=Homo sapiens OX=9606 GN=CIRBP PE=1 SV=1			0.0075	0.0091
K7EQV2	Ribonuclease P protein subunit p29 (Fragment) OS=Homo sapiens OX=9606 GN=POP4 PE=1 SV=1	0.0021
K7ER00	Phenylalanine--tRNA ligase alpha subunit OS=Homo sapiens OX=9606 GN=FARSA PE=1 SV=1						0.0036
K7ER15	Haloacid dehalogenase-like hydrolase domain-containing protein 2 (Fragment) OS=Homo sapiens OX=9606 GN=HDHD2 PE=1 SV=1			0.0103	0.0054	0.001
K7ER90	Eukaryotic translation initiation factor 3 subunit G (Fragment) OS=Homo sapiens OX=9606 GN=EIF3G PE=1 SV=1	0.0151
K7ERE3	Keratin, type I cytoskeletal 13 OS=Homo sapiens OX=9606 GN=KRT13 PE=1 SV=1					0.0074		0.0106
K7ERF1	Eukaryotic translation initiation factor 3 subunit K OS=Homo sapiens OX=9606 GN=EIF3K PE=1 SV=1							0.0029
K7ES61	39S ribosomal protein L4, mitochondrial (Fragment) OS=Homo sapiens OX=9606 GN=MRPL4 PE=1 SV=1	0.0052	0.0104	0.0064	0.0101	0.0029	0.0021	0.0019	0.0058
K7ESB6	Casein kinase I isoform gamma-2 (Fragment) OS=Homo sapiens OX=9606 GN=CSNK1G2 PE=1 SV=1	0.0011			0.0017
K7ESP4	Dephospho-CoA kinase domain-containing protein (Fragment) OS=Homo sapiens OX=9606 GN=DCAKD PE=1 SV=1	0.0016						0.0013	0.0025
M0QWZ7	Serine--tRNA ligase, mitochondrial OS=Homo sapiens OX=9606 GN=SARS2 PE=1 SV=1	0.0071
M0QXB4	Coatomer protein complex, subunit epsilon, isoform CRA_g OS=Homo sapiens OX=9606 GN=COPE PE=1 SV=1				0.0388	0.013	0.0233		0.0324
M0QXB5	Persulfide dioxygenase ETHE1, mitochondrial OS=Homo sapiens OX=9606 GN=ETHE1 PE=1 SV=1		0.0076					0.0106	0.0208
M0QXD6	General transcription factor IIF subunit 1 (Fragment) OS=Homo sapiens OX=9606 GN=GTF2F1 PE=1 SV=1				0.0012
M0QXH0	Thioredoxin, mitochondrial OS=Homo sapiens OX=9606 GN=TXN2 PE=1 SV=1				0.0215
M0QXM4	Amino acid transporter OS=Homo sapiens OX=9606 GN=SLC1A5 PE=1 SV=1			0.0024
M0QXN5	Nuclear pore glycoprotein p62 OS=Homo sapiens OX=9606 GN=NUP62 PE=1 SV=1							0.0014	0.0027
M0QXZ5	Zinc finger protein 428 (Fragment) OS=Homo sapiens OX=9606 GN=ZNF428 PE=1 SV=1	0.0034		0.0042	0.005	0.0031	0.003	0.0028	0.0054
M0QYC7	RNA polymerase II-associated factor 1 homolog (Fragment) OS=Homo sapiens OX=9606 GN=PAF1 PE=1 SV=1					0.0021	0.0033
M0QYH2	Bifunctional polynucleotide phosphatase/kinase OS=Homo sapiens OX=9606 GN=PNKP PE=1 SV=1	0.003		0.0008		0.0004
M0QYQ9	Splicing factor U2AF 65 kDa subunit (Fragment) OS=Homo sapiens OX=9606 GN=U2AF2 PE=4 SV=1		0.0089
M0QYS1	60S ribosomal protein L13a (Fragment) OS=Homo sapiens OX=9606 GN=RPL13A PE=1 SV=2	0.0163	0.0092	0.004	0.0079	0.0075	0.0047	0.0061	0.0085
M0QYZ2	AP complex subunit sigma OS=Homo sapiens OX=9606 GN=AP2S1 PE=1 SV=1							0.0017
M0QZ21	AP complex subunit sigma OS=Homo sapiens OX=9606 GN=AP2S1 PE=1 SV=1								0.0042
M0QZ22	Protein Smaug homolog 2 OS=Homo sapiens OX=9606 GN=SAMD4B PE=1 SV=1		0.0005	0.0006	0.0007
M0QZK6	Multivesicular body subunit 12A (Fragment) OS=Homo sapiens OX=9606 GN=MVB12A PE=1 SV=1								0.0047
M0QZM1	Heterogeneous nuclear ribonucleoprotein M (Fragment) OS=Homo sapiens OX=9606 GN=HNRNPM PE=1 SV=1	0.0639	0.0392	0.032	0.0343	0.013		0.0146
M0QZN1	Homer protein homolog 3 (Fragment) OS=Homo sapiens OX=9606 GN=HOMER3 PE=1 SV=1							0.0019
M0QZR4	Rho guanine nucleotide exchange factor 1 OS=Homo sapiens OX=9606 GN=ARHGEF1 PE=1 SV=1	0.0026	0.0022		0.0005	0.0012
M0R0F0	40S ribosomal protein S5 (Fragment) OS=Homo sapiens OX=9606 GN=RPS5 PE=1 SV=1		0.0695				0.0364
M0R0I5	Far upstream element-binding protein 2 (Fragment) OS=Homo sapiens OX=9606 GN=KHSRP PE=1 SV=1								0.002
M0R0L4	Uncharacterized protein (Fragment) OS=Homo sapiens OX=9606 PE=4 SV=1			0.0033
M0R0P8	Unconventional myosin-IXb OS=Homo sapiens OX=9606 GN=MYO9B PE=1 SV=1				0.0008	0.0001
M0R0P9	Non-specific serine/threonine protein kinase OS=Homo sapiens OX=9606 GN=AKT2 PE=1 SV=1	0.0007
M0R0Q5	Zinc finger protein 414 (Fragment) OS=Homo sapiens OX=9606 GN=ZNF414 PE=1 SV=1	0.0031
M0R0Y4	Urokinase plasminogen activator surface receptor (Fragment) OS=Homo sapiens OX=9606 GN=PLAUR PE=1 SV=1	0.0017
M0R1I2	Urokinase plasminogen activator surface receptor OS=Homo sapiens OX=9606 GN=PLAUR PE=1 SV=1					0.003
M0R1T5	Charged multivesicular body protein 2a (Fragment) OS=Homo sapiens OX=9606 GN=CHMP2A PE=1 SV=1					0.0008
M0R2A0	ER membrane protein complex subunit 10 OS=Homo sapiens OX=9606 GN=EMC10 PE=1 SV=1		0.0023		0.0029		0.0008
M0R2B7	DNA polymerase OS=Homo sapiens OX=9606 GN=POLD1 PE=1 SV=1	0.0018	0.0018			0.0003
M0R2C6	Uncharacterized protein (Fragment) OS=Homo sapiens OX=9606 PE=4 SV=1		0.0055	0.0007	0.0035	0.0006	0.0005	0.0005
M0R2L6	60S ribosomal protein L37a OS=Homo sapiens OX=9606 GN=RPL37A PE=1 SV=1							0.0072	0.0143
M0R2S2	Epidermal growth factor receptor substrate 15-like 1 OS=Homo sapiens OX=9606 GN=EPS15L1 PE=1 SV=1		0.0052
M0R2Z9	SURP and G-patch domain-containing protein 2 OS=Homo sapiens OX=9606 GN=SUGP2 PE=1 SV=1	0.0009	0.0004			0.0003
M0R300	Unconventional myosin-IXb (Fragment) OS=Homo sapiens OX=9606 GN=MYO9B PE=1 SV=8	0.0007
M0R3E2	INO80 complex subunit C (Fragment) OS=Homo sapiens OX=9606 GN=INO80C PE=1 SV=8	0.0026	0.0032				0.0023
M0R3G1	Uncharacterized protein (Fragment) OS=Homo sapiens OX=9606 PE=4 SV=1						0.0014
O00116	Alkyldihydroxyacetonephosphate synthase, peroxisomal OS=Homo sapiens OX=9606 GN=AGPS PE=1 SV=1	0.018	0.0095	0.0106	0.0081	0.0027	0.0009	0.0033	0.0076
O00139-1	Isoform 1 of Kinesin-like protein KIF2A OS=Homo sapiens OX=9606 GN=KIF2A				0.0007
O00139-2	Isoform 2 of Kinesin-like protein KIF2A OS=Homo sapiens OX=9606 GN=KIF2A	0.0016	0.0033			0.0006
O00142-6	Isoform 6 of Thymidine kinase 2, mitochondrial OS=Homo sapiens OX=9606 GN=TK2			0.0013	0.0015			0.0008
O00148	ATP-dependent RNA helicase DDX39A OS=Homo sapiens OX=9606 GN=DDX39A PE=1 SV=2	0.0293	0.0247	0.0144		0.0074	0.0091
O00151	PDZ and LIM domain protein 1 OS=Homo sapiens OX=9606 GN=PDLIM1 PE=1 SV=4	0.03	0.0643	0.1194	0.1438	0.0368	0.0643	0.0386	0.0938
O00154	Cytosolic acyl coenzyme A thioester hydrolase OS=Homo sapiens OX=9606 GN=ACOT7 PE=1 SV=3	0.0163	0.0132	0.0114	0.0188		0.0035	0.0032	0.0083
O00154-6	Isoform 6 of Cytosolic acyl coenzyme A thioester hydrolase OS=Homo sapiens OX=9606 GN=ACOT7					0.0043
O00159	Unconventional myosin-Ic OS=Homo sapiens OX=9606 GN=MYO1C PE=1 SV=4		0.0165	0.0317	0.0354	0.0238	0.0034	0.0251	0.0188
O00161	Synaptosomal-associated protein 23 OS=Homo sapiens OX=9606 GN=SNAP23 PE=1 SV=1	0.0437	0.0379	0.064	0.0655	0.0176	0.0231	0.021	0.0595
O00165	HCLS1-associated protein X-1 OS=Homo sapiens OX=9606 GN=HAX1 PE=1 SV=2						0.0035
O00165-5	Isoform 5 of HCLS1-associated protein X-1 OS=Homo sapiens OX=9606 GN=HAX1	0.0015				0.0028
O00170	AH receptor-interacting protein OS=Homo sapiens OX=9606 GN=AIP PE=1 SV=2	0.0088	0.0131	0.0073	0.0133	0.0061	0.0131	0.0017
O00178	GTP-binding protein 1 OS=Homo sapiens OX=9606 GN=GTPBP1 PE=1 SV=3	0.004			0.0007
O00182	Galectin-9 OS=Homo sapiens OX=9606 GN=LGALS9 PE=1 SV=2		0.0023				0.0027	0.0035	0.0031
O00186	Syntaxin-binding protein 3 OS=Homo sapiens OX=9606 GN=STXBP3 PE=1 SV=2	0.0058	0.0007			0.0003			0.0009
O00193	Small acidic protein OS=Homo sapiens OX=9606 GN=SMAP PE=1 SV=1	0.0128		0.0081		0.0037	0.0036	0.0015	0.0029
O00203	AP-3 complex subunit beta-1 OS=Homo sapiens OX=9606 GN=AP3B1 PE=1 SV=3	0.0016	0.0004	0.0042	0.0029	0.0009
O00214	Galectin-8 OS=Homo sapiens OX=9606 GN=LGALS8 PE=1 SV=4							0.005
O00214-2	Isoform 2 of Galectin-8 OS=Homo sapiens OX=9606 GN=LGALS8	0.0009				0.0088	0.0026		0.0108
O00217	NADH dehydrogenase [ubiquinone] iron-sulfur protein 8, mitochondrial OS=Homo sapiens OX=9606 GN=NDUFS8 PE=1 SV=1	0.0102	0.0125	0.0042	0.0079	0.0075	0.0069	0.0062	0.0054
O00221	NF-kappa-B inhibitor epsilon OS=Homo sapiens OX=9606 GN=NFKBIE PE=1 SV=3	0.0007
O00231	26S proteasome non-ATPase regulatory subunit 11 OS=Homo sapiens OX=9606 GN=PSMD11 PE=1 SV=3	0.0666	0.0501	0.0392	0.0613	0.0052	0.0259	0.0113	0.0148
O00232	26S proteasome non-ATPase regulatory subunit 12 OS=Homo sapiens OX=9606 GN=PSMD12 PE=1 SV=3	0.039	0.0181	0.0165	0.0176	0.0084	0.0027	0.0066	0.0094
O00264	Membrane-associated progesterone receptor component 1 OS=Homo sapiens OX=9606 GN=PGRMC1 PE=1 SV=3	0.0241	0.0361	0.019	0.0291	0.0087	0.0137	0.0071	0.0389
O00267	Transcription elongation factor SPT5 OS=Homo sapiens OX=9606 GN=SUPT5H PE=1 SV=1	0.0027	0.0015			0.0003
O00267-2	Isoform 2 of Transcription elongation factor SPT5 OS=Homo sapiens OX=9606 GN=SUPT5H			0.0011	0.0024
O00273	DNA fragmentation factor subunit alpha OS=Homo sapiens OX=9606 GN=DFFA PE=1 SV=1	0.0046	0.0114	0.0095	0.0114	0.0043	0.0084	0.0008	0.0034
O00299	Chloride intracellular channel protein 1 OS=Homo sapiens OX=9606 GN=CLIC1 PE=1 SV=4	0.1158	0.125	0.127	0.1179	0.0342	0.0709	0.0835	0.1447
O00303	Eukaryotic translation initiation factor 3 subunit F OS=Homo sapiens OX=9606 GN=EIF3F PE=1 SV=1	0.0223	0.0393	0.0184	0.048	0.0042	0.0177	0.0048	0.0094
O00330	Pyruvate dehydrogenase protein X component, mitochondrial OS=Homo sapiens OX=9606 GN=PDHX PE=1 SV=3	0.0021					0.0019	0.0012	0.0011
O00330-3	Isoform 3 of Pyruvate dehydrogenase protein X component, mitochondrial OS=Homo sapiens OX=9606 GN=PDHX		0.0049	0.0018	0.001
O00391	Sulfhydryl oxidase 1 OS=Homo sapiens OX=9606 GN=QSOX1 PE=1 SV=3	0.0013
O00400	Acetyl-coenzyme A transporter 1 OS=Homo sapiens OX=9606 GN=SLC33A1 PE=1 SV=1				0.0018
O00401	Neural Wiskott-Aldrich syndrome protein OS=Homo sapiens OX=9606 GN=WASL PE=1 SV=2	0.0013
O00408-2	Isoform PDE2A1 of cGMP-dependent 3~,5~-cyclic phosphodiesterase OS=Homo sapiens OX=9606 GN=PDE2A	0.0003
O00410	Importin-5 OS=Homo sapiens OX=9606 GN=IPO5 PE=1 SV=4		0.0161	0.0127	0.0128	0.0082		0.0024
O00410-3	Isoform 3 of Importin-5 OS=Homo sapiens OX=9606 GN=IPO5	0.0168					0.008
O00425	Insulin-like growth factor 2 mRNA-binding protein 3 OS=Homo sapiens OX=9606 GN=IGF2BP3 PE=1 SV=2	0.0178	0.01	0.0156	0.0138	0.0065	0.0066	0.0075	0.0203
O00429	Dynamin-1-like protein OS=Homo sapiens OX=9606 GN=DNM1L PE=1 SV=2	0.0401		0.0276
O00429-2	Isoform 4 of Dynamin-1-like protein OS=Homo sapiens OX=9606 GN=DNM1L	0.0414	0.0352		0.0203		0.0105
O00429-6	Isoform 6 of Dynamin-1-like protein OS=Homo sapiens OX=9606 GN=DNM1L								0.0096
O00429-8	Isoform 8 of Dynamin-1-like protein OS=Homo sapiens OX=9606 GN=DNM1L					0.006		0.005
O00442-2	Isoform 2 of RNA 3~-terminal phosphate cyclase OS=Homo sapiens OX=9606 GN=RTCA	0.0029
O00443	Phosphatidylinositol 4-phosphate 3-kinase C2 domain-containing subunit alpha OS=Homo sapiens OX=9606 GN=PIK3C2A PE=1 SV=2	0.0006			0.0015
O00461	Golgi integral membrane protein 4 OS=Homo sapiens OX=9606 GN=GOLIM4 PE=1 SV=1		0.003			0.0003
O00468-2	Isoform 2 of Agrin OS=Homo sapiens OX=9606 GN=AGRN	0.0003		0.0008	0.001	0.0005	0.0016
O00468-3	Isoform 3 of Agrin OS=Homo sapiens OX=9606 GN=AGRN		0.0012					0.0015	0.0042
O00469-2	Isoform 2 of Procollagen-lysine,2-oxoglutarate 5-dioxygenase 2 OS=Homo sapiens OX=9606 GN=PLOD2	0.013	0.0246	0.0382	0.0507	0.0108	0.0102	0.0106
O00471	Exocyst complex component 5 OS=Homo sapiens OX=9606 GN=EXOC5 PE=1 SV=1	0.0029
O00483	Cytochrome c oxidase subunit NDUFA4 OS=Homo sapiens OX=9606 GN=NDUFA4 PE=1 SV=1	0.0097	0.012	0.0219	0.0264		0.0088	0.0144	0.0157
O00487	26S proteasome non-ATPase regulatory subunit 14 OS=Homo sapiens OX=9606 GN=PSMD14 PE=1 SV=1	0.0328	0.0453	0.0208	0.0492	0.0127	0.009	0.0053	0.0105
O00499-10	Isoform BIN1-13 of Myc box-dependent-interacting protein 1 OS=Homo sapiens OX=9606 GN=BIN1	0.0055							0.0128
O00499-11	Isoform BIN1+12A of Myc box-dependent-interacting protein 1 OS=Homo sapiens OX=9606 GN=BIN1		0.0081	0.0096	0.0116	0.0017	0.0034
O00499-2	Isoform IIB of Myc box-dependent-interacting protein 1 OS=Homo sapiens OX=9606 GN=BIN1							0.0045
O00505	Importin subunit alpha-4 OS=Homo sapiens OX=9606 GN=KPNA3 PE=1 SV=2	0.0104	0.0176	0.0145	0.0108	0.002	0.0032	0.0023	0.0071
O00507	Probable ubiquitin carboxyl-terminal hydrolase FAF-Y OS=Homo sapiens OX=9606 GN=USP9Y PE=2 SV=2				0.0008
O00541-2	Isoform 2 of Pescadillo homolog OS=Homo sapiens OX=9606 GN=PES1					0.0021
O00560	Syntenin-1 OS=Homo sapiens OX=9606 GN=SDCBP PE=1 SV=1			0.011		0.0075
O00566	U3 small nucleolar ribonucleoprotein protein MPP10 OS=Homo sapiens OX=9606 GN=MPHOSPH10 PE=1 SV=2					0.0036	0.0028	0.0004
O00567	Nucleolar protein 56 OS=Homo sapiens OX=9606 GN=NOP56 PE=1 SV=4	0.0343	0.0242	0.0066	0.0091	0.0195	0.0071	0.0161	0.0192
O00592	Podocalyxin OS=Homo sapiens OX=9606 GN=PODXL PE=1 SV=2							0.0017	0.002
O00592-2	Isoform 2 of Podocalyxin OS=Homo sapiens OX=9606 GN=PODXL	0.0037	0.0045	0.0046	0.0044	0.0017
O00622	Protein CYR61 OS=Homo sapiens OX=9606 GN=CYR61 PE=1 SV=1	0.006	0.0146	0.0033	0.0131	0.0125	0.0269	0.016	0.025
O00625	Pirin OS=Homo sapiens OX=9606 GN=PIR PE=1 SV=1	0.009	0.0163	0.0314	0.0239	0.0063	0.0081	0.0091	0.0215
O00629	Importin subunit alpha-3 OS=Homo sapiens OX=9606 GN=KPNA4 PE=1 SV=1	0.0129	0.0192	0.0179	0.0215	0.0059	0.0056	0.0067	0.0071
O00743	Serine/threonine-protein phosphatase 6 catalytic subunit OS=Homo sapiens OX=9606 GN=PPP6C PE=1 SV=1	0.0078	0.0026
O00754	Lysosomal alpha-mannosidase OS=Homo sapiens OX=9606 GN=MAN2B1 PE=1 SV=3				0.0067	0.0006	0.0009		0.004
O00754-2	Isoform 2 of Lysosomal alpha-mannosidase OS=Homo sapiens OX=9606 GN=MAN2B1	0.001	0.0016	0.0046				0.003
O00762	Ubiquitin-conjugating enzyme E2 C OS=Homo sapiens OX=9606 GN=UBE2C PE=1 SV=1	0.0099	0.0165			0.0056	0.0061
O00764	Pyridoxal kinase OS=Homo sapiens OX=9606 GN=PDXK PE=1 SV=1	0.0359	0.039	0.0448	0.0539	0.0141	0.0196	0.008	0.0262
O00767	Acyl-CoA desaturase OS=Homo sapiens OX=9606 GN=SCD PE=1 SV=2	0.0009				0.0017
O14497	AT-rich interactive domain-containing protein 1A OS=Homo sapiens OX=9606 GN=ARID1A PE=1 SV=3	0.0011	0.0015		0.0005	0.0002	0.0005
O14519	Cyclin-dependent kinase 2-associated protein 1 OS=Homo sapiens OX=9606 GN=CDK2AP1 PE=1 SV=1	0.0031
O14530	Thioredoxin domain-containing protein 9 OS=Homo sapiens OX=9606 GN=TXNDC9 PE=1 SV=2	0.0143	0.0216	0.0112	0.0101	0.0038	0.0159	0.0039	0.0186
O14531	Dihydropyrimidinase-related protein 4 OS=Homo sapiens OX=9606 GN=DPYSL4 PE=1 SV=2		0.0007					0.0005
O14545	TRAF-type zinc finger domain-containing protein 1 OS=Homo sapiens OX=9606 GN=TRAFD1 PE=1 SV=1	0.0011	0.0007		0.0017		0.001
O14548	Cytochrome c oxidase subunit 7A-related protein, mitochondrial OS=Homo sapiens OX=9606 GN=COX7A2L PE=1 SV=2	0.0068	0.0037		0.0102	0.0017	0.0027	0.0025	0.0049
O14561	Acyl carrier protein, mitochondrial OS=Homo sapiens OX=9606 GN=NDUFAB1 PE=1 SV=3	0.0078	0.0026	0.0142	0.0032		0.0042
O14578-4	Isoform 4 of Citron Rho-interacting kinase OS=Homo sapiens OX=9606 GN=CIT					0.0005
O14579	Coatomer subunit epsilon OS=Homo sapiens OX=9606 GN=COPE PE=1 SV=3	0.0647	0.0572	0.036				0.0183
O14602	Eukaryotic translation initiation factor 1A, Y-chromosomal OS=Homo sapiens OX=9606 GN=EIF1AY PE=1 SV=4	0.0172
O14613	Cdc42 effector protein 2 OS=Homo sapiens OX=9606 GN=CDC42EP2 PE=1 SV=1	0.0058	0.0071	0.0073	0.0054	0.002	0.0032	0.0029	0.0094
O14617-5	Isoform 5 of AP-3 complex subunit delta-1 OS=Homo sapiens OX=9606 GN=AP3D1	0.0013	0.0016	0.0032	0.0039	0.0019		0.0009	0.0018
O14618	Copper chaperone for superoxide dismutase OS=Homo sapiens OX=9606 GN=CCS PE=1 SV=1	0.0027		0.0099			0.0038		0.0043
O14646-2	Isoform 2 of Chromodomain-helicase-DNA-binding protein 1 OS=Homo sapiens OX=9606 GN=CHD1		0.0007
O14647	Chromodomain-helicase-DNA-binding protein 2 OS=Homo sapiens OX=9606 GN=CHD2 PE=1 SV=2	0.0002
O14656	Torsin-1A OS=Homo sapiens OX=9606 GN=TOR1A PE=1 SV=1	0.0106	0.0131	0.0133	0.0188	0.0011	0.0028	0.0037	0.0072
O14657	Torsin-1B OS=Homo sapiens OX=9606 GN=TOR1B PE=1 SV=2	0.0057	0.0088	0.011	0.0133	0.0011	0.0018	0.0026	0.0016
O14662-3	Isoform C of Syntaxin-16 OS=Homo sapiens OX=9606 GN=STX16	0.0029
O14662-5	Isoform E of Syntaxin-16 OS=Homo sapiens OX=9606 GN=STX16		0.0041	0.0027
O14672	Disintegrin and metalloproteinase domain-containing protein 10 OS=Homo sapiens OX=9606 GN=ADAM10 PE=1 SV=1	0.0028	0.0011	0.0022	0.0007
O14727-5	Isoform 5 of Apoptotic protease-activating factor 1 OS=Homo sapiens OX=9606 GN=APAF1			0.0003
O14735	CDP-diacylglycerol--inositol 3-phosphatidyltransferase OS=Homo sapiens OX=9606 GN=CDIPT PE=1 SV=1			0.0042
O14737	Programmed cell death protein 5 OS=Homo sapiens OX=9606 GN=PDCD5 PE=1 SV=3	0.0291	0.0073	0.0126	0.0227	0.0034	0.0091	0.0083	0.0244
O14744	Protein arginine N-methyltransferase 5 OS=Homo sapiens OX=9606 GN=PRMT5 PE=1 SV=4	0.0069	0.0033	0.0013	0.0032
O14744-2	Isoform 2 of Protein arginine N-methyltransferase 5 OS=Homo sapiens OX=9606 GN=PRMT5					0.0013	0.0014	0.0005
O14744-5	Isoform 5 of Protein arginine N-methyltransferase 5 OS=Homo sapiens OX=9606 GN=PRMT5								0.0027
O14745	Na(+)/H(+) exchange regulatory cofactor NHE-RF1 OS=Homo sapiens OX=9606 GN=SLC9A3R1 PE=1 SV=4	0.0298	0.0198	0.0106	0.021	0.0032	0.0092		0.0051
O14763	Tumor necrosis factor receptor superfamily member 10B OS=Homo sapiens OX=9606 GN=TNFRSF10B PE=1 SV=2	0.0016	0.0019		0.0024	0.0014	0.0014	0.002	0.004
O14763-2	Isoform Short of Tumor necrosis factor receptor superfamily member 10B OS=Homo sapiens OX=9606 GN=TNFRSF10B			0.0045
O14773	Tripeptidyl-peptidase 1 OS=Homo sapiens OX=9606 GN=TPP1 PE=1 SV=2	0.0076	0.0041	0.0107	0.0129	0.0015	0.0052	0.0055	0.0108
O14776	Transcription elongation regulator 1 OS=Homo sapiens OX=9606 GN=TCERG1 PE=1 SV=2	0.0019	0.0036	0.0004
O14777	Kinetochore protein NDC80 homolog OS=Homo sapiens OX=9606 GN=NDC80 PE=1 SV=1	0.0039	0.0019			0.0022	0.0009
O14791	Apolipoprotein L1 OS=Homo sapiens OX=9606 GN=APOL1 PE=1 SV=5		0.0033				0.0016
O14791-2	Isoform 2 of Apolipoprotein L1 OS=Homo sapiens OX=9606 GN=APOL1	0.0026			0.0039				0.0013
O14798	Tumor necrosis factor receptor superfamily member 10C OS=Homo sapiens OX=9606 GN=TNFRSF10C PE=1 SV=3			0.0035	0.002			0.0011	0.0022
O14818	Proteasome subunit alpha type-7 OS=Homo sapiens OX=9606 GN=PSMA7 PE=1 SV=1	0.073	0.0896	0.08	0.0638	0.0155	0.0506	0.0302	0.0687
O14828	Secretory carrier-associated membrane protein 3 OS=Homo sapiens OX=9606 GN=SCAMP3 PE=1 SV=3	0.0057	0.0038	0.0039	0.003	0.0025			0.0016
O14874	[3-methyl-2-oxobutanoate dehydrogenase [lipoamide]] kinase, mitochondrial OS=Homo sapiens OX=9606 GN=BCKDK PE=1 SV=2	0.0035			0.0012
O14874-2	Isoform 2 of [3-methyl-2-oxobutanoate dehydrogenase [lipoamide]] kinase, mitochondrial OS=Homo sapiens OX=9606 GN=BCKDK							0.0008
O14879	Interferon-induced protein with tetratricopeptide repeats 3 OS=Homo sapiens OX=9606 GN=IFIT3 PE=1 SV=1	0.0197	0.0567	0.0046	0.0202	0.0042	0.0248		0.0045
O14893	Gem-associated protein 2 OS=Homo sapiens OX=9606 GN=GEMIN2 PE=1 SV=1	0.0025	0.003
O14907	Tax1-binding protein 3 OS=Homo sapiens OX=9606 GN=TAX1BP3 PE=1 SV=2	0.0063	0.0034	0.0131	0.0158	0.0036	0.0025	0.0051	0.0101
O14908	PDZ domain-containing protein GIPC1 OS=Homo sapiens OX=9606 GN=GIPC1 PE=1 SV=2	0.0157	0.014	0.0195	0.0405	0.0103	0.0164	0.0094	0.0154
O14910	Protein lin-7 homolog A OS=Homo sapiens OX=9606 GN=LIN7A PE=1 SV=2			0.0018				0.0012
O14920	Inhibitor of nuclear factor kappa-B kinase subunit beta OS=Homo sapiens OX=9606 GN=IKBKB PE=1 SV=1	0.0009
O14920-2	Isoform 2 of Inhibitor of nuclear factor kappa-B kinase subunit beta OS=Homo sapiens OX=9606 GN=IKBKB			0.0006
O14925	Mitochondrial import inner membrane translocase subunit Tim23 OS=Homo sapiens OX=9606 GN=TIMM23 PE=1 SV=1	0.0037	0.0021			0.001
O14929	Histone acetyltransferase type B catalytic subunit OS=Homo sapiens OX=9606 GN=HAT1 PE=1 SV=1	0.0146	0.0124				0.0007
O14933	Ubiquitin/ISG15-conjugating enzyme E2 L6 OS=Homo sapiens OX=9606 GN=UBE2L6 PE=1 SV=4	0.0152	0.032	0.064	0.0228	0.0087	0.0235	0.0091
O14933-2	Isoform 2 of Ubiquitin/ISG15-conjugating enzyme E2 L6 OS=Homo sapiens OX=9606 GN=UBE2L6								0.0863
O14949	Cytochrome b-c1 complex subunit 8 OS=Homo sapiens OX=9606 GN=UQCRQ PE=1 SV=4	0.0039		0.0116	0.0059
O14950	Myosin regulatory light chain 12B OS=Homo sapiens OX=9606 GN=MYL12B PE=1 SV=2	0.0743	0.0912	0.1566	0.3112	0.0241	0.0312	0.144	0.1434
O14964	Hepatocyte growth factor-regulated tyrosine kinase substrate OS=Homo sapiens OX=9606 GN=HGS PE=1 SV=1	0.0028	0.0055	0.007	0.005	0.0013	0.0016	0.0015
O14967	Calmegin OS=Homo sapiens OX=9606 GN=CLGN PE=1 SV=1	0.0006
O14974	Protein phosphatase 1 regulatory subunit 12A OS=Homo sapiens OX=9606 GN=PPP1R12A PE=1 SV=1	0.004	0.004	0.0061	0.0049	0.0033	0.0032	0.0017
O14976	Cyclin-G-associated kinase OS=Homo sapiens OX=9606 GN=GAK PE=1 SV=2	0.0002
O14980	Exportin-1 OS=Homo sapiens OX=9606 GN=XPO1 PE=1 SV=1	0.0196	0.0304	0.01	0.0099	0.0072	0.0026	0.0003	0.0005
O14981	TATA-binding protein-associated factor 172 OS=Homo sapiens OX=9606 GN=BTAF1 PE=1 SV=2		0.0003
O15031	Plexin-B2 OS=Homo sapiens OX=9606 GN=PLXNB2 PE=1 SV=3		0.0003	0.0008	0.0008
O15042	U2 snRNP-associated SURP motif-containing protein OS=Homo sapiens OX=9606 GN=U2SURP PE=1 SV=2	0.0024	0.0063		0.0025	0.002	0.0021
O15047	Histone-lysine N-methyltransferase SETD1A OS=Homo sapiens OX=9606 GN=SETD1A PE=1 SV=3	0.0004
O15056	Synaptojanin-2 OS=Homo sapiens OX=9606 GN=SYNJ2 PE=1 SV=3	0.0007		0.0036	0.002	0.0004
O15056-2	Isoform 2B1 of Synaptojanin-2 OS=Homo sapiens OX=9606 GN=SYNJ2		0.0005
O15061	Synemin OS=Homo sapiens OX=9606 GN=SYNM PE=1 SV=2					0.0011	0.0018	0.0006
O15063	Uncharacterized protein KIAA0355 OS=Homo sapiens OX=9606 GN=KIAA0355 PE=1 SV=2			0.0004	0.0005
O15066	Kinesin-like protein KIF3B OS=Homo sapiens OX=9606 GN=KIF3B PE=1 SV=1			0.0006	0.0007
O15067	Phosphoribosylformylglycinamidine synthase OS=Homo sapiens OX=9606 GN=PFAS PE=1 SV=4	0.0092	0.0118	0.0046	0.0037	0.0019
O15091	Mitochondrial ribonuclease P catalytic subunit OS=Homo sapiens OX=9606 GN=KIAA0391 PE=1 SV=2		0.0014
O15116	U6 snRNA-associated Sm-like protein LSm1 OS=Homo sapiens OX=9606 GN=LSM1 PE=1 SV=1	0.0195	0.017	0.0173	0.0139	0.0079	0.005	0.0076	0.015
O15118	NPC intracellular cholesterol transporter 1 OS=Homo sapiens OX=9606 GN=NPC1 PE=1 SV=2	0.0008	0.0019	0.001	0.0029		0.0007		0.0004
O15126	Secretory carrier-associated membrane protein 1 OS=Homo sapiens OX=9606 GN=SCAMP1 PE=1 SV=2	0.0031		0.0025		0.0006		0.0008
O15127	Secretory carrier-associated membrane protein 2 OS=Homo sapiens OX=9606 GN=SCAMP2 PE=1 SV=2	0.0046	0.0073	0.0057	0.0089	0.0026	0.0054	0.0027	0.0074
O15143	Actin-related protein 2/3 complex subunit 1B OS=Homo sapiens OX=9606 GN=ARPC1B PE=1 SV=3	0.0065	0.0049	0.0098	0.0097	0.0073	0.0046	0.0077	0.0152
O15144	Actin-related protein 2/3 complex subunit 2 OS=Homo sapiens OX=9606 GN=ARPC2 PE=1 SV=1	0.0532	0.0462	0.0367	0.0501	0.0241	0.0152	0.0542	0.0767
O15145	Actin-related protein 2/3 complex subunit 3 OS=Homo sapiens OX=9606 GN=ARPC3 PE=1 SV=3	0.0208	0.0393	0.026	0.0312	0.0119	0.0147	0.0213	0.042
O15155	BET1 homolog OS=Homo sapiens OX=9606 GN=BET1 PE=1 SV=1	0.0028					0.0025		0.0045
O15160	DNA-directed RNA polymerases I and III subunit RPAC1 OS=Homo sapiens OX=9606 GN=POLR1C PE=1 SV=1	0.0069	0.0011	0.0011	0.0084			0.0025
O15160-2	Isoform 2 of DNA-directed RNA polymerases I and III subunit RPAC1 OS=Homo sapiens OX=9606 GN=POLR1C						0.0064
O15162-2	Isoform 2 of Phospholipid scramblase 1 OS=Homo sapiens OX=9606 GN=PLSCR1	0.0085	0.0104	0.0035		0.0036
O15173	Membrane-associated progesterone receptor component 2 OS=Homo sapiens OX=9606 GN=PGRMC2 PE=1 SV=1	0.0208
O15173-2	Isoform 2 of Membrane-associated progesterone receptor component 2 OS=Homo sapiens OX=9606 GN=PGRMC2		0.0267	0.0225	0.027	0.0103	0.0163	0.0148	0.0237
O15212	Prefoldin subunit 6 OS=Homo sapiens OX=9606 GN=PFDN6 PE=1 SV=1	0.0026	0.0032	0.0123	0.0087
O15213	WD repeat-containing protein 46 OS=Homo sapiens OX=9606 GN=WDR46 PE=1 SV=3					0.0006
O15228	Dihydroxyacetone phosphate acyltransferase OS=Homo sapiens OX=9606 GN=GNPAT PE=1 SV=1	0.0004
O15230	Laminin subunit alpha-5 OS=Homo sapiens OX=9606 GN=LAMA5 PE=1 SV=8					0.0003	0.0002	0.0006	0.0011
O15231	Zinc finger protein 185 OS=Homo sapiens OX=9606 GN=ZNF185 PE=1 SV=3		0.0074	0.014		0.0053
O15231-3	Isoform 3 of Zinc finger protein 185 OS=Homo sapiens OX=9606 GN=ZNF185	0.0093	0.0074	0.0138	0.0153		0.0047	0.0022	0.0007
O15260	Surfeit locus protein 4 OS=Homo sapiens OX=9606 GN=SURF4 PE=1 SV=3	0.004			0.0039	0.0015			0.0042
O15260-3	Isoform 3 of Surfeit locus protein 4 OS=Homo sapiens OX=9606 GN=SURF4		0.0032
O15269	Serine palmitoyltransferase 1 OS=Homo sapiens OX=9606 GN=SPTLC1 PE=1 SV=1	0.0081	0.0018
O15270	Serine palmitoyltransferase 2 OS=Homo sapiens OX=9606 GN=SPTLC2 PE=1 SV=1	0.0064	0.0048			0.0007		0.0005
O15287	Fanconi anemia group G protein OS=Homo sapiens OX=9606 GN=FANCG PE=1 SV=1	0.0006
O15294	UDP-N-acetylglucosamine--peptide N-acetylglucosaminyltransferase 110 kDa subunit OS=Homo sapiens OX=9606 GN=OGT PE=1 SV=3	0.001	0.0008
O15305	Phosphomannomutase 2 OS=Homo sapiens OX=9606 GN=PMM2 PE=1 SV=1	0.0044	0.0077	0.0078	0.0094	0.0025	0.0039	0.0036	0.0101
O15347	High mobility group protein B3 OS=Homo sapiens OX=9606 GN=HMGB3 PE=1 SV=4	0.0109					0.005		0.009
O15355	Protein phosphatase 1G OS=Homo sapiens OX=9606 GN=PPM1G PE=1 SV=1	0.0166	0.0137	0.0063	0.0089	0.0086	0.0081	0.0022	0.0069
O15371	Eukaryotic translation initiation factor 3 subunit D OS=Homo sapiens OX=9606 GN=EIF3D PE=1 SV=1	0.0256	0.0166	0.0049	0.0094	0.0058	0.0022	0.0026	0.0089
O15372	Eukaryotic translation initiation factor 3 subunit H OS=Homo sapiens OX=9606 GN=EIF3H PE=1 SV=1				0.0062
O15381	Nuclear valosin-containing protein-like OS=Homo sapiens OX=9606 GN=NVL PE=1 SV=1	0.0003
O15382	Branched-chain-amino-acid aminotransferase, mitochondrial OS=Homo sapiens OX=9606 GN=BCAT2 PE=1 SV=2	0.0116	0.0106
O15397	Importin-8 OS=Homo sapiens OX=9606 GN=IPO8 PE=1 SV=2	0.0006	0.0029			0.0005
O15400	Syntaxin-7 OS=Homo sapiens OX=9606 GN=STX7 PE=1 SV=4				0.0223			0.0081
O15400-2	Isoform 2 of Syntaxin-7 OS=Homo sapiens OX=9606 GN=STX7	0.0138	0.0206	0.0251		0.0063	0.0182		0.0179
O15427	Monocarboxylate transporter 4 OS=Homo sapiens OX=9606 GN=SLC16A3 PE=1 SV=1	0.0043	0.004	0.002	0.0035	0.0009	0.0021		0.0038
O15460	Prolyl 4-hydroxylase subunit alpha-2 OS=Homo sapiens OX=9606 GN=P4HA2 PE=1 SV=1	0.0133							0.0282
O15460-2	Isoform IIa of Prolyl 4-hydroxylase subunit alpha-2 OS=Homo sapiens OX=9606 GN=P4HA2		0.0256	0.0239	0.0312	0.007	0.007	0.0121
O15498	Synaptobrevin homolog YKT6 OS=Homo sapiens OX=9606 GN=YKT6 PE=1 SV=1			0.014	0.0168	0.0047	0.0053	0.0092	0.0134
O15504	Nucleoporin-like protein 2 OS=Homo sapiens OX=9606 GN=NUPL2 PE=1 SV=1		0.001
O15511	Actin-related protein 2/3 complex subunit 5 OS=Homo sapiens OX=9606 GN=ARPC5 PE=1 SV=3	0.0499	0.0769	0.0622	0.0941	0.0358	0.0355	0.064	0.1013
O15514	DNA-directed RNA polymerase II subunit RPB4 OS=Homo sapiens OX=9606 GN=POLR2D PE=1 SV=1	0.0174	0.0213		0.0188	0.0072	0.0076
O15523	ATP-dependent RNA helicase DDX3Y OS=Homo sapiens OX=9606 GN=DDX3Y PE=1 SV=2	0.0588	0.0394	0.0258	0.0333	0.0135		0.0109	0.0313
O15530-2	Isoform 2 of 3-phosphoinositide-dependent protein kinase 1 OS=Homo sapiens OX=9606 GN=PDPK1	0.0007
O15533-2	Isoform 2 of Tapasin OS=Homo sapiens OX=9606 GN=TAPBP		0.0022				0.0007	0.0006
O15533-3	Isoform 3 of Tapasin OS=Homo sapiens OX=9606 GN=TAPBP	0.0007
O43143	Pre-mRNA-splicing factor ATP-dependent RNA helicase DHX15 OS=Homo sapiens OX=9606 GN=DHX15 PE=1 SV=2	0.0114	0.0095	0.0081	0.0062	0.0061	0.0007		0.0007
O43148-2	Isoform 2 of mRNA cap guanine-N7 methyltransferase OS=Homo sapiens OX=9606 GN=RNMT		0.0044		0.001
O43150	Arf-GAP with SH3 domain, ANK repeat and PH domain-containing protein 2 OS=Homo sapiens OX=9606 GN=ASAP2 PE=1 SV=3		0.0021	0.0031	0.0015
O43156	TELO2-interacting protein 1 homolog OS=Homo sapiens OX=9606 GN=TTI1 PE=1 SV=3	0.0003	0.0004
O43159	Ribosomal RNA-processing protein 8 OS=Homo sapiens OX=9606 GN=RRP8 PE=1 SV=2		0.0027
O43164	E3 ubiquitin-protein ligase Praja-2 OS=Homo sapiens OX=9606 GN=PJA2 PE=1 SV=4	0.0009		0.0006		0.0003
O43169	Cytochrome b5 type B OS=Homo sapiens OX=9606 GN=CYB5B PE=1 SV=2					0.0133
O43172	U4/U6 small nuclear ribonucleoprotein Prp4 OS=Homo sapiens OX=9606 GN=PRPF4 PE=1 SV=2			0.0043	0.003	0.0011
O43172-2	Isoform 2 of U4/U6 small nuclear ribonucleoprotein Prp4 OS=Homo sapiens OX=9606 GN=PRPF4	0.0081	0.0113				0.0006
O43175	D-3-phosphoglycerate dehydrogenase OS=Homo sapiens OX=9606 GN=PHGDH PE=1 SV=4	0.0292		0.0056
O43181	NADH dehydrogenase [ubiquinone] iron-sulfur protein 4, mitochondrial OS=Homo sapiens OX=9606 GN=NDUFS4 PE=1 SV=1		0.0049	0.005	0.006	0.0023	0.0036	0.0033
O43237	Cytoplasmic dynein 1 light intermediate chain 2 OS=Homo sapiens OX=9606 GN=DYNC1LI2 PE=1 SV=1	0.0231	0.0335	0.0399	0.0262	0.0073	0.0081	0.0094	0.0108
O43242	26S proteasome non-ATPase regulatory subunit 3 OS=Homo sapiens OX=9606 GN=PSMD3 PE=1 SV=2	0.0349	0.0148	0.0123	0.0116	0.0119	0.0037	0.0072	0.0125
O43251-6	Isoform 6 of RNA binding protein fox-1 homolog 2 OS=Homo sapiens OX=9606 GN=RBFOX2	0.0016	0.0043
O43252	Bifunctional 3~-phosphoadenosine 5~-phosphosulfate synthase 1 OS=Homo sapiens OX=9606 GN=PAPSS1 PE=1 SV=2	0.015	0.0043	0.0043	0.0042	0.0024		0.0005	0.0016
O43264	Centromere/kinetochore protein zw10 homolog OS=Homo sapiens OX=9606 GN=ZW10 PE=1 SV=3	0.0012	0.0021
O43290	U4/U6.U5 tri-snRNP-associated protein 1 OS=Homo sapiens OX=9606 GN=SART1 PE=1 SV=1	0.0048	0.0106	0.0053	0.0064	0.0034	0.0033	0.0004
O43293	Death-associated protein kinase 3 OS=Homo sapiens OX=9606 GN=DAPK3 PE=1 SV=1	0.0015	0.0008	0.0018	0.0034			0.0006	0.0011
O43294	Transforming growth factor beta-1-induced transcript 1 protein OS=Homo sapiens OX=9606 GN=TGFB1I1 PE=1 SV=2	0.0024	0.0008
O43310	CBP80/20-dependent translation initiation factor OS=Homo sapiens OX=9606 GN=CTIF PE=1 SV=1	0.0006		0.0014
O43310-2	Isoform 2 of CBP80/20-dependent translation initiation factor OS=Homo sapiens OX=9606 GN=CTIF					0.0003
O43318-2	Isoform 1A of Mitogen-activated protein kinase kinase kinase 7 OS=Homo sapiens OX=9606 GN=MAP3K7	0.0018	0.0014
O43324	Eukaryotic translation elongation factor 1 epsilon-1 OS=Homo sapiens OX=9606 GN=EEF1E1 PE=1 SV=1	0.0175	0.0214	0.0052	0.0062	0.0038	0.0061	0.0034	0.0031
O43390	Heterogeneous nuclear ribonucleoprotein R OS=Homo sapiens OX=9606 GN=HNRNPR PE=1 SV=1	0.0384	0.0445	0.022	0.0228	0.0183	0.016	0.0066	0.013
O43390-2	Isoform 2 of Heterogeneous nuclear ribonucleoprotein R OS=Homo sapiens OX=9606 GN=HNRNPR	0.0319	0.0415
O43395	U4/U6 small nuclear ribonucleoprotein Prp3 OS=Homo sapiens OX=9606 GN=PRPF3 PE=1 SV=2	0.0026	0.0047			0.0015
O43396	Thioredoxin-like protein 1 OS=Homo sapiens OX=9606 GN=TXNL1 PE=1 SV=3	0.0282	0.0451	0.0518	0.0704	0.021	0.0375	0.0089	0.0212
O43399-5	Isoform 5 of Tumor protein D54 OS=Homo sapiens OX=9606 GN=TPD52L2	0.069		0.086		0.0173
O43399-7	Isoform 7 of Tumor protein D54 OS=Homo sapiens OX=9606 GN=TPD52L2		0.057				0.0357
O43402	ER membrane protein complex subunit 8 OS=Homo sapiens OX=9606 GN=EMC8 PE=1 SV=1	0.0016	0.0065	0.002	0.0024	0.0009	0.0014	0.0013	0.0025
O43427	Acidic fibroblast growth factor intracellular-binding protein OS=Homo sapiens OX=9606 GN=FIBP PE=1 SV=3					0.0005
O43427-2	Isoform Short of Acidic fibroblast growth factor intracellular-binding protein OS=Homo sapiens OX=9606 GN=FIBP				0.0013
O43447	Peptidyl-prolyl cis-trans isomerase H OS=Homo sapiens OX=9606 GN=PPIH PE=1 SV=1		0.0166	0.0169		0.0077
O43464	Serine protease HTRA2, mitochondrial OS=Homo sapiens OX=9606 GN=HTRA2 PE=1 SV=2	0.0065		0.0081	0.0066
O43464-3	Isoform 3 of Serine protease HTRA2, mitochondrial OS=Homo sapiens OX=9606 GN=HTRA2		0.0118				0.0023	0.0006	0.0058
O43488	Aflatoxin B1 aldehyde reductase member 2 OS=Homo sapiens OX=9606 GN=AKR7A2 PE=1 SV=3	0.0083	0.0102	0.0145	0.0175	0.0066	0.014
O43491	Band 4.1-like protein 2 OS=Homo sapiens OX=9606 GN=EPB41L2 PE=1 SV=1	0.0175	0.028	0.0107			0.0105	0.0011	0.0022
O43493	Trans-Golgi network integral membrane protein 2 OS=Homo sapiens OX=9606 GN=TGOLN2 PE=1 SV=3		0.0029		0.0047
O43493-3	Isoform TGN48 of Trans-Golgi network integral membrane protein 2 OS=Homo sapiens OX=9606 GN=TGOLN2	0.0045		0.0056
O43493-5	Isoform 5 of Trans-Golgi network integral membrane protein 2 OS=Homo sapiens OX=9606 GN=TGOLN2					0.002
O43542	DNA repair protein XRCC3 OS=Homo sapiens OX=9606 GN=XRCC3 PE=1 SV=1						0.0009
O43583	Density-regulated protein OS=Homo sapiens OX=9606 GN=DENR PE=1 SV=2		0.0044			0.0033
O43592	Exportin-T OS=Homo sapiens OX=9606 GN=XPOT PE=1 SV=2	0.0018	0.0008			0.0012
O43615	Mitochondrial import inner membrane translocase subunit TIM44 OS=Homo sapiens OX=9606 GN=TIMM44 PE=1 SV=2	0.011	0.0049	0.0028	0.0076	0.0004	0.0045		0.0024
O43617	Trafficking protein particle complex subunit 3 OS=Homo sapiens OX=9606 GN=TRAPPC3 PE=1 SV=1	0.0065	0.0205	0.0081	0.0141	0.0054	0.0115	0.0053	0.0206
O43633	Charged multivesicular body protein 2a OS=Homo sapiens OX=9606 GN=CHMP2A PE=1 SV=1	0.0052	0.0018	0.0039	0.0022			0.0042	0.0024
O43660-2	Isoform 2 of Pleiotropic regulator 1 OS=Homo sapiens OX=9606 GN=PLRG1	0.0013
O43663	Protein regulator of cytokinesis 1 OS=Homo sapiens OX=9606 GN=PRC1 PE=1 SV=2	0.0016				0.0016
O43663-4	Isoform 4 of Protein regulator of cytokinesis 1 OS=Homo sapiens OX=9606 GN=PRC1		0.0007
O43665-3	Isoform 3 of Regulator of G-protein signaling 10 OS=Homo sapiens OX=9606 GN=RGS10	0.0308	0.0308	0.0077	0.0134	0.007	0.011	0.0031	0.0061
O43674	NADH dehydrogenase [ubiquinone] 1 beta subcomplex subunit 5, mitochondrial OS=Homo sapiens OX=9606 GN=NDUFB5 PE=1 SV=1	0.0086							0.0027
O43676	NADH dehydrogenase [ubiquinone] 1 beta subcomplex subunit 3 OS=Homo sapiens OX=9606 GN=NDUFB3 PE=1 SV=3	0.0034						0.0028
O43678	NADH dehydrogenase [ubiquinone] 1 alpha subcomplex subunit 2 OS=Homo sapiens OX=9606 GN=NDUFA2 PE=1 SV=3	0.0082		0.0102	0.0123				0.0132
O43681	ATPase ASNA1 OS=Homo sapiens OX=9606 GN=ASNA1 PE=1 SV=2						0.0064
O43684	Mitotic checkpoint protein BUB3 OS=Homo sapiens OX=9606 GN=BUB3 PE=1 SV=1	0.0196		0.0073	0.0161	0.0026	0.0097
O43684-2	Isoform 2 of Mitotic checkpoint protein BUB3 OS=Homo sapiens OX=9606 GN=BUB3		0.0213					0.0038	0.0074
O43707	Alpha-actinin-4 OS=Homo sapiens OX=9606 GN=ACTN4 PE=1 SV=2	0.1355	0.1897	0.2196	0.2476	0.1736	0.1489	0.1931	0.0559
O43708	Maleylacetoacetate isomerase OS=Homo sapiens OX=9606 GN=GSTZ1 PE=1 SV=3	0.0075				0.0009
O43708-2	Isoform 2 of Maleylacetoacetate isomerase OS=Homo sapiens OX=9606 GN=GSTZ1		0.0092
O43709	Probable 18S rRNA (guanine-N(7))-methyltransferase OS=Homo sapiens OX=9606 GN=BUD23 PE=1 SV=2					0.0014	0.0022
O43709-3	Isoform 3 of Probable 18S rRNA (guanine-N(7))-methyltransferase OS=Homo sapiens OX=9606 GN=BUD23	0.0022	0.0044
O43719	HIV Tat-specific factor 1 OS=Homo sapiens OX=9606 GN=HTATSF1 PE=1 SV=1	0.0009	0.0005
O43747	AP-1 complex subunit gamma-1 OS=Homo sapiens OX=9606 GN=AP1G1 PE=1 SV=5		0.0032			0.0024		0.0004
O43747-2	Isoform 2 of AP-1 complex subunit gamma-1 OS=Homo sapiens OX=9606 GN=AP1G1	0.0058		0.0039	0.0025
O43752	Syntaxin-6 OS=Homo sapiens OX=9606 GN=STX6 PE=1 SV=1	0.0012	0.0074	0.0033	0.0064	0.0007	0.0024	0.001
O43765	Small glutamine-rich tetratricopeptide repeat-containing protein alpha OS=Homo sapiens OX=9606 GN=SGTA PE=1 SV=1	0.017	0.0209	0.0152	0.0255	0.007	0.0092	0.0041	0.0134
O43776	Asparagine--tRNA ligase, cytoplasmic OS=Homo sapiens OX=9606 GN=NARS PE=1 SV=1	0.0346	0.0185	0.0091	0.0139	0.0053	0.0005	0.002	0.004
O43795	Unconventional myosin-Ib OS=Homo sapiens OX=9606 GN=MYO1B PE=1 SV=3	0.0009	0.0003	0.0014		0.0001
O43795-2	Isoform 2 of Unconventional myosin-Ib OS=Homo sapiens OX=9606 GN=MYO1B				0.0034
O43809	Cleavage and polyadenylation specificity factor subunit 5 OS=Homo sapiens OX=9606 GN=NUDT21 PE=1 SV=1	0.056	0.0594	0.0519	0.0324	0.0204	0.0322	0.0147	0.019
O43813	LanC-like protein 1 OS=Homo sapiens OX=9606 GN=LANCL1 PE=1 SV=1	0.0036		0.001		0.0004
O43815	Striatin OS=Homo sapiens OX=9606 GN=STRN PE=1 SV=4	0.0028	0.0016
O43815-2	Isoform 2 of Striatin OS=Homo sapiens OX=9606 GN=STRN				0.0013
O43818	U3 small nucleolar RNA-interacting protein 2 OS=Homo sapiens OX=9606 GN=RRP9 PE=1 SV=1	0.0031	0.0008			0.0008		0.0012
O43819	Protein SCO2 homolog, mitochondrial OS=Homo sapiens OX=9606 GN=SCO2 PE=1 SV=3	0.0026	0.0051	0.0052	0.0062	0.0007	0.0011	0.001
O43822	Protein C21orf2 OS=Homo sapiens OX=9606 GN=C21orf2 PE=1 SV=1	0.0028
O43823	A-kinase anchor protein 8 OS=Homo sapiens OX=9606 GN=AKAP8 PE=1 SV=1	0.001	0.0018			0.0008
O43837	Isocitrate dehydrogenase [NAD] subunit beta, mitochondrial OS=Homo sapiens OX=9606 GN=IDH3B PE=1 SV=2				0.0077
O43852-3	Isoform 3 of Calumenin OS=Homo sapiens OX=9606 GN=CALU	0.0168	0.0179	0.0307	0.0467	0.0011	0.0131	0.0102	0.0143
O43865	S-adenosylhomocysteine hydrolase-like protein 1 OS=Homo sapiens OX=9606 GN=AHCYL1 PE=1 SV=2					0.0015
O43913-2	Isoform 2 of Origin recognition complex subunit 5 OS=Homo sapiens OX=9606 GN=ORC5	0.001
O43924	Retinal rod rhodopsin-sensitive cGMP 3~,5~-cyclic phosphodiesterase subunit delta OS=Homo sapiens OX=9606 GN=PDE6D PE=1 SV=1	0.0078	0.0058	0.0059	0.0071			0.0039	0.0034
O43929	Origin recognition complex subunit 4 OS=Homo sapiens OX=9606 GN=ORC4 PE=1 SV=2		0.0018
O60216	Double-strand-break repair protein rad21 homolog OS=Homo sapiens OX=9606 GN=RAD21 PE=1 SV=2		0.0019				0.0005
O60231	Pre-mRNA-splicing factor ATP-dependent RNA helicase DHX16 OS=Homo sapiens OX=9606 GN=DHX16 PE=1 SV=2	0.0007				0.0002
O60232	Sjoegren syndrome/scleroderma autoantigen 1 OS=Homo sapiens OX=9606 GN=SSSCA1 PE=1 SV=1				0.0055				0.0027
O60238-2	Isoform 2 of BCL2/adenovirus E1B 19 kDa protein-interacting protein 3-like OS=Homo sapiens OX=9606 GN=BNIP3L		0.0023		0.0029
O60239	SH3 domain-binding protein 5 OS=Homo sapiens OX=9606 GN=SH3BP5 PE=1 SV=2	0.0007	0.0008		0.001	0.0004	0.0006
O60242	Adhesion G protein-coupled receptor B3 OS=Homo sapiens OX=9606 GN=ADGRB3 PE=1 SV=2					0.0001
O60244	Mediator of RNA polymerase II transcription subunit 14 OS=Homo sapiens OX=9606 GN=MED14 PE=1 SV=2	0.0002
O60245	Protocadherin-7 OS=Homo sapiens OX=9606 GN=PCDH7 PE=1 SV=2		0.0008			0.0004
O60245-2	Isoform B of Protocadherin-7 OS=Homo sapiens OX=9606 GN=PCDH7	0.0013
O60256	Phosphoribosyl pyrophosphate synthase-associated protein 2 OS=Homo sapiens OX=9606 GN=PRPSAP2 PE=1 SV=1	0.017	0.0299	0.0036	0.0143	0.0045	0.0047
O60264	SWI/SNF-related matrix-associated actin-dependent regulator of chromatin subfamily A member 5 OS=Homo sapiens OX=9606 GN=SMARCA5 PE=1 SV=1	0.003	0.0023	0.0004		0.0011
O60271	C-Jun-amino-terminal kinase-interacting protein 4 OS=Homo sapiens OX=9606 GN=SPAG9 PE=1 SV=4		0.0026		0.0042	0.0014
O60271-2	Isoform 2 of C-Jun-amino-terminal kinase-interacting protein 4 OS=Homo sapiens OX=9606 GN=SPAG9						0.0007	0.0005	0.0009
O60271-4	Isoform 4 of C-Jun-amino-terminal kinase-interacting protein 4 OS=Homo sapiens OX=9606 GN=SPAG9	0.0048		0.0046
O60282	Kinesin heavy chain isoform 5C OS=Homo sapiens OX=9606 GN=KIF5C PE=1 SV=1						0.0026
O60287	Nucleolar pre-ribosomal-associated protein 1 OS=Homo sapiens OX=9606 GN=URB1 PE=1 SV=4	0.0003			0.0002	0.0001
O60306	RNA helicase aquarius OS=Homo sapiens OX=9606 GN=AQR PE=1 SV=4	0.0009	0.0016	0.0006		0.0016
O60313-10	Isoform 4 of Dynamin-like 120 kDa protein, mitochondrial OS=Homo sapiens OX=9606 GN=OPA1		0.0021	0.0013	0.002		0.0009
O60313-2	Isoform 2 of Dynamin-like 120 kDa protein, mitochondrial OS=Homo sapiens OX=9606 GN=OPA1	0.0013
O60331-3	Isoform 3 of Phosphatidylinositol 4-phosphate 5-kinase type-1 gamma OS=Homo sapiens OX=9606 GN=PIP5K1C			0.0006
O60333-3	Isoform 3 of Kinesin-like protein KIF1B OS=Homo sapiens OX=9606 GN=KIF1B	0.0009	0.0007
O60341	Lysine-specific histone demethylase 1A OS=Homo sapiens OX=9606 GN=KDM1A PE=1 SV=2	0.0017
O60346	PH domain leucine-rich repeat-containing protein phosphatase 1 OS=Homo sapiens OX=9606 GN=PHLPP1 PE=1 SV=3	0.0002	0.0007	0.0003
O60443	Gasdermin-E OS=Homo sapiens OX=9606 GN=GSDME PE=1 SV=2	0.0029	0.0026	0.0027	0.001
O60487	Myelin protein zero-like protein 2 OS=Homo sapiens OX=9606 GN=MPZL2 PE=1 SV=1	0.0032	0.004			0.0019
O60488	Long-chain-fatty-acid--CoA ligase 4 OS=Homo sapiens OX=9606 GN=ACSL4 PE=1 SV=2	0.0158	0.0044	0.0045	0.0072	0.0027
O60493	Sorting nexin-3 OS=Homo sapiens OX=9606 GN=SNX3 PE=1 SV=3	0.0578	0.086	0.0873	0.1272	0.0218	0.0426	0.0387	0.0618
O60502	Protein O-GlcNAcase OS=Homo sapiens OX=9606 GN=MGEA5 PE=1 SV=2	0.0019	0.0033		0.0017
O60504	Vinexin OS=Homo sapiens OX=9606 GN=SORBS3 PE=1 SV=2	0.0027	0.0012	0.002	0.0032		0.0009	0.0013	0.0007
O60506	Heterogeneous nuclear ribonucleoprotein Q OS=Homo sapiens OX=9606 GN=SYNCRIP PE=1 SV=2	0.1055	0.0767	0.0558	0.0672	0.0286	0.0338	0.0184	0.0537
O60508	Pre-mRNA-processing factor 17 OS=Homo sapiens OX=9606 GN=CDC40 PE=1 SV=1					0.0006
O60518	Ran-binding protein 6 OS=Homo sapiens OX=9606 GN=RANBP6 PE=1 SV=2	0.0012	0.0015			0.0005
O60524-3	Isoform 3 of Nuclear export mediator factor NEMF OS=Homo sapiens OX=9606 GN=NEMF			0.0004
O60547	GDP-mannose 4,6 dehydratase OS=Homo sapiens OX=9606 GN=GMDS PE=1 SV=1	0.0018
O60551	Glycylpeptide N-tetradecanoyltransferase 2 OS=Homo sapiens OX=9606 GN=NMT2 PE=1 SV=1	0.0028
O60568	Procollagen-lysine,2-oxoglutarate 5-dioxygenase 3 OS=Homo sapiens OX=9606 GN=PLOD3 PE=1 SV=1	0.0039	0.0011	0.0035	0.002	0.0008	0.0004	0.0015
O60573	Eukaryotic translation initiation factor 4E type 2 OS=Homo sapiens OX=9606 GN=EIF4E2 PE=1 SV=1	0.0083	0.0077		0.0042		0.0025	0.0011
O60610	Protein diaphanous homolog 1 OS=Homo sapiens OX=9606 GN=DIAPH1 PE=1 SV=2	0.006	0.0128	0.0075	0.0057	0.0026	0.0023	0.0006
O60613	Selenoprotein F OS=Homo sapiens OX=9606 GN=SELENOF PE=1 SV=4	0.0045		0.0056	0.0109	0.0011		0.0037
O60637	Tetraspanin-3 OS=Homo sapiens OX=9606 GN=TSPAN3 PE=2 SV=1						0.0012
O60645-3	Isoform 3 of Exocyst complex component 3 OS=Homo sapiens OX=9606 GN=EXOC3			0.0022		0.0003
O60664	Perilipin-3 OS=Homo sapiens OX=9606 GN=PLIN3 PE=1 SV=3	0.0582	0.0512	0.067	0.1505	0.0101	0.0345	0.0263	0.043
O60678	Protein arginine N-methyltransferase 3 OS=Homo sapiens OX=9606 GN=PRMT3 PE=1 SV=4	0.0006
O60684	Importin subunit alpha-7 OS=Homo sapiens OX=9606 GN=KPNA6 PE=1 SV=1	0.0088	0.015	0.011	0.0116	0.0039	0.0037	0.0016	0.0042
O60701	UDP-glucose 6-dehydrogenase OS=Homo sapiens OX=9606 GN=UGDH PE=1 SV=1	0.0241	0.0295	0.0382	0.046	0.0043	0.0049	0.0091	0.0222
O60711	Leupaxin OS=Homo sapiens OX=9606 GN=LPXN PE=1 SV=1			0.0033
O60716-3	Isoform 1AC of Catenin delta-1 OS=Homo sapiens OX=9606 GN=CTNND1			0.0255	0.0161			0.0037
O60716-5	Isoform 1A of Catenin delta-1 OS=Homo sapiens OX=9606 GN=CTNND1		0.0198			0.007
O60725	Protein-S-isoprenylcysteine O-methyltransferase OS=Homo sapiens OX=9606 GN=ICMT PE=1 SV=1			0.0014	0.0017
O60733-2	Isoform SH-iPLA2 of 85/88 kDa calcium-independent phospholipase A2 OS=Homo sapiens OX=9606 GN=PLA2G6		0.0005	0.0006		0.0003
O60739	Eukaryotic translation initiation factor 1b OS=Homo sapiens OX=9606 GN=EIF1B PE=1 SV=2							0.0055
O60749	Sorting nexin-2 OS=Homo sapiens OX=9606 GN=SNX2 PE=1 SV=2	0.0129	0.0128	0.0177	0.0213	0.0053	0.0074	0.0059	0.0099
O60763	General vesicular transport factor p115 OS=Homo sapiens OX=9606 GN=USO1 PE=1 SV=2	0.0068	0.0118	0.0128	0.0136		0.0031
O60763-2	Isoform 2 of General vesicular transport factor p115 OS=Homo sapiens OX=9606 GN=USO1					0.0029		0.0024
O60783	28S ribosomal protein S14, mitochondrial OS=Homo sapiens OX=9606 GN=MRPS14 PE=1 SV=1	0.0025
O60784-4	Isoform 4 of Target of Myb protein 1 OS=Homo sapiens OX=9606 GN=TOM1	0.0052	0.0063	0.0092	0.0111	0.0004		0.0012	0.0024
O60826	Coiled-coil domain-containing protein 22 OS=Homo sapiens OX=9606 GN=CCDC22 PE=1 SV=1	0.0022		0.007	0.0084		0.0015	0.0014	0.0027
O60828	Polyglutamine-binding protein 1 OS=Homo sapiens OX=9606 GN=PQBP1 PE=1 SV=1	0.004	0.0049	0.0032		0.0015
O60828-3	Isoform 3 of Polyglutamine-binding protein 1 OS=Homo sapiens OX=9606 GN=PQBP1						0.0027	0.0012
O60828-7	Isoform 7 of Polyglutamine-binding protein 1 OS=Homo sapiens OX=9606 GN=PQBP1				0.0087
O60831	PRA1 family protein 2 OS=Homo sapiens OX=9606 GN=PRAF2 PE=1 SV=1	0.0041	0.0023		0.0029
O60832	H/ACA ribonucleoprotein complex subunit 4 OS=Homo sapiens OX=9606 GN=DKC1 PE=1 SV=3	0.0028				0.003		0.0023	0.0033
O60841	Eukaryotic translation initiation factor 5B OS=Homo sapiens OX=9606 GN=EIF5B PE=1 SV=4			0.0121
O60869	Endothelial differentiation-related factor 1 OS=Homo sapiens OX=9606 GN=EDF1 PE=1 SV=1								0.0137
O60869-2	Isoform 2 of Endothelial differentiation-related factor 1 OS=Homo sapiens OX=9606 GN=EDF1							0.0074
O60869-3	Isoform 3 of Endothelial differentiation-related factor 1 OS=Homo sapiens OX=9606 GN=EDF1	0.0133	0.0229	0.0166	0.02	0.0051	0.0081
O60870	DNA/RNA-binding protein KIN17 OS=Homo sapiens OX=9606 GN=KIN PE=1 SV=2	0.0026
O60884	DnaJ homolog subfamily A member 2 OS=Homo sapiens OX=9606 GN=DNAJA2 PE=1 SV=1	0.0143	0.0155	0.0071	0.0166	0.0015	0.0052
O60885	Bromodomain-containing protein 4 OS=Homo sapiens OX=9606 GN=BRD4 PE=1 SV=2	0.001	0.001			0.0003
O60888	Protein CutA OS=Homo sapiens OX=9606 GN=CUTA PE=1 SV=2		0.0125				0.0092
O60888-3	Isoform C of Protein CutA OS=Homo sapiens OX=9606 GN=CUTA	0.0367		0.0275	0.0331	0.0095		0.0136	0.0193
O60925	Prefoldin subunit 1 OS=Homo sapiens OX=9606 GN=PFDN1 PE=1 SV=2		0.0033	0.0033	0.004	0.0034
O60936-1	Isoform 1 of Nucleolar protein 3 OS=Homo sapiens OX=9606 GN=NOL3			0.004	0.0077
O60936-3	Isoform 3 of Nucleolar protein 3 OS=Homo sapiens OX=9606 GN=NOL3	0.0027
O60942	mRNA-capping enzyme OS=Homo sapiens OX=9606 GN=RNGTT PE=1 SV=1	0.0011				0.0006
O75051	Plexin-A2 OS=Homo sapiens OX=9606 GN=PLXNA2 PE=1 SV=4	0.0007	0.0004	0.0004	0.0005	0.0001
O75083	WD repeat-containing protein 1 OS=Homo sapiens OX=9606 GN=WDR1 PE=1 SV=4	0.0859	0.0297	0.0346	0.0314	0.0169	0.0071	0.0072	0.0174
O75116	Rho-associated protein kinase 2 OS=Homo sapiens OX=9606 GN=ROCK2 PE=1 SV=4	0.0025	0.0034	0.0018		0.0003
O75122-3	Isoform 3 of CLIP-associating protein 2 OS=Homo sapiens OX=9606 GN=CLASP2					0.0003
O75131	Copine-3 OS=Homo sapiens OX=9606 GN=CPNE3 PE=1 SV=1	0.0049	0.0023	0.0015	0.0018	0.0015
O75146	Huntingtin-interacting protein 1-related protein OS=Homo sapiens OX=9606 GN=HIP1R PE=1 SV=2	0.0009	0.0008	0.0025		0.0009
O75150	E3 ubiquitin-protein ligase BRE1B OS=Homo sapiens OX=9606 GN=RNF40 PE=1 SV=4	0.0028	0.0016			0.001	0.0003
O75152	Zinc finger CCCH domain-containing protein 11A OS=Homo sapiens OX=9606 GN=ZC3H11A PE=1 SV=3	0.0017	0.0021			0.0007	0.0007
O75153	Clustered mitochondria protein homolog OS=Homo sapiens OX=9606 GN=CLUH PE=1 SV=2			0.001		0.0004
O75155	Cullin-associated NEDD8-dissociated protein 2 OS=Homo sapiens OX=9606 GN=CAND2 PE=1 SV=3	0.0002
O75157	TSC22 domain family protein 2 OS=Homo sapiens OX=9606 GN=TSC22D2 PE=1 SV=3	0.0009	0.0011	0.0018	0.0022	0.0008	0.0008
O75165	DnaJ homolog subfamily C member 13 OS=Homo sapiens OX=9606 GN=DNAJC13 PE=1 SV=5	0.0018	0.0005	0.0017	0.0012	0.0004		0.0003
O75173	A disintegrin and metalloproteinase with thrombospondin motifs 4 OS=Homo sapiens OX=9606 GN=ADAMTS4 PE=1 SV=3			0.0006	0.0018	0.003	0.0058	0.0099	0.0253
O75179	Ankyrin repeat domain-containing protein 17 OS=Homo sapiens OX=9606 GN=ANKRD17 PE=1 SV=3	0.0013		0.0003		0.0004
O75190-3	Isoform C of DnaJ homolog subfamily B member 6 OS=Homo sapiens OX=9606 GN=DNAJB6					0.0019		0.0017
O75208	Ubiquinone biosynthesis protein COQ9, mitochondrial OS=Homo sapiens OX=9606 GN=COQ9 PE=1 SV=1	0.001	0.0012	0.0013	0.0015		0.0009	0.0008
O75223	Gamma-glutamylcyclotransferase OS=Homo sapiens OX=9606 GN=GGCT PE=1 SV=1	0.0251	0.0247	0.0112	0.0239	0.0051	0.011	0.0073	0.0145
O75251	NADH dehydrogenase [ubiquinone] iron-sulfur protein 7, mitochondrial OS=Homo sapiens OX=9606 GN=NDUFS7 PE=1 SV=3	0.0104	0.0095	0.0042	0.005	0.0019	0.0014	0.0028	0.0025
O75306	NADH dehydrogenase [ubiquinone] iron-sulfur protein 2, mitochondrial OS=Homo sapiens OX=9606 GN=NDUFS2 PE=1 SV=2	0.0133	0.0099	0.0028	0.0121	0.0004			0.0024
O75306-2	Isoform 2 of NADH dehydrogenase [ubiquinone] iron-sulfur protein 2, mitochondrial OS=Homo sapiens OX=9606 GN=NDUFS2						0.002
O75312	Zinc finger protein ZPR1 OS=Homo sapiens OX=9606 GN=ZPR1 PE=1 SV=1	0.005	0.0062	0.0075	0.0108	0.0013	0.0028	0.0006	0.0024
O75323	Protein NipSnap homolog 2 OS=Homo sapiens OX=9606 GN=NIPSNAP2 PE=1 SV=1	0.005	0.0044	0.0028		0.0013	0.002	0.0041	0.0036
O75326	Semaphorin-7A OS=Homo sapiens OX=9606 GN=SEMA7A PE=1 SV=1					0.0011	0.0004
O75330	Hyaluronan mediated motility receptor OS=Homo sapiens OX=9606 GN=HMMR PE=1 SV=2					0.0008
O75330-3	Isoform 3 of Hyaluronan mediated motility receptor OS=Homo sapiens OX=9606 GN=HMMR	0.0009
O75340	Programmed cell death protein 6 OS=Homo sapiens OX=9606 GN=PDCD6 PE=1 SV=1	0.0193	0.0236	0.0188	0.0289	0.0049		0.0049	0.0096
O75340-2	Isoform 2 of Programmed cell death protein 6 OS=Homo sapiens OX=9606 GN=PDCD6						0.0106
O75347	Tubulin-specific chaperone A OS=Homo sapiens OX=9606 GN=TBCA PE=1 SV=3	0.0348	0.0216			0.0066	0.0227		0.0049
O75348	V-type proton ATPase subunit G 1 OS=Homo sapiens OX=9606 GN=ATP6V1G1 PE=1 SV=3	0.0062	0.0076	0.0197	0.0156	0.0035		0.0085	0.0099
O75351	Vacuolar protein sorting-associated protein 4B OS=Homo sapiens OX=9606 GN=VPS4B PE=1 SV=2	0.0088	0.0125	0.0229	0.0275	0.0013	0.0058		0.0052
O75367	Core histone macro-H2A.1 OS=Homo sapiens OX=9606 GN=H2AFY PE=1 SV=4	0.0361	0.0283	0.0105	0.0104	0.0067	0.0008	0.0057	0.0049
O75368	SH3 domain-binding glutamic acid-rich-like protein OS=Homo sapiens OX=9606 GN=SH3BGRL PE=1 SV=1	0.0354	0.0218	0.0794	0.0719	0.0102	0.023	0.0209	0.0774
O75369	Filamin-B OS=Homo sapiens OX=9606 GN=FLNB PE=1 SV=2	0.1489	0.2774	0.2555	0.4065	0.0938	0.1155	0.0628	0.1204
O75369-8	Isoform 8 of Filamin-B OS=Homo sapiens OX=9606 GN=FLNB	0.1438
O75380	NADH dehydrogenase [ubiquinone] iron-sulfur protein 6, mitochondrial OS=Homo sapiens OX=9606 GN=NDUFS6 PE=1 SV=1		0.0074	0.0272	0.0153
O75381-2	Isoform 2 of Peroxisomal membrane protein PEX14 OS=Homo sapiens OX=9606 GN=PEX14	0.0046	0.0114	0.0095	0.0114	0.0006	0.003	0.0017
O75382	Tripartite motif-containing protein 3 OS=Homo sapiens OX=9606 GN=TRIM3 PE=1 SV=2	0.0015		0.0018
O75382-2	Isoform Beta of Tripartite motif-containing protein 3 OS=Homo sapiens OX=9606 GN=TRIM3		0.0011
O75390	Citrate synthase, mitochondrial OS=Homo sapiens OX=9606 GN=CS PE=1 SV=2	0.0296	0.0279	0.0212	0.0309	0.0041	0.0098		0.0154
O75391	Sperm-associated antigen 7 OS=Homo sapiens OX=9606 GN=SPAG7 PE=1 SV=2	0.0069		0.0018	0.0045	0.0017	0.0044	0.0012	0.0024
O75396	Vesicle-trafficking protein SEC22b OS=Homo sapiens OX=9606 GN=SEC22B PE=1 SV=4	0.0469	0.024	0.0297	0.0294	0.0112	0.0067	0.0131	0.0206
O75400	Pre-mRNA-processing factor 40 homolog A OS=Homo sapiens OX=9606 GN=PRPF40A PE=1 SV=2	0.0026	0.0065	0.0038		0.0008	0.0019
O75400-3	Isoform 3 of Pre-mRNA-processing factor 40 homolog A OS=Homo sapiens OX=9606 GN=PRPF40A				0.0015
O75410-2	Isoform 2 of Transforming acidic coiled-coil-containing protein 1 OS=Homo sapiens OX=9606 GN=TACC1			0.001	0.0034		0.0004
O75419-3	Isoform 3 of Cell division control protein 45 homolog OS=Homo sapiens OX=9606 GN=CDC45					0.0003
O75431	Metaxin-2 OS=Homo sapiens OX=9606 GN=MTX2 PE=1 SV=1	0.0077	0.0095		0.0018
O75431-2	Isoform 2 of Metaxin-2 OS=Homo sapiens OX=9606 GN=MTX2			0.0053
O75436	Vacuolar protein sorting-associated protein 26A OS=Homo sapiens OX=9606 GN=VPS26A PE=1 SV=2	0.0167	0.0088	0.0089	0.0066	0.0025	0.0028	0.0017	0.0071
O75438	NADH dehydrogenase [ubiquinone] 1 beta subcomplex subunit 1 OS=Homo sapiens OX=9606 GN=NDUFB1 PE=1 SV=1	0.0057		0.0071	0.0086
O75439	Mitochondrial-processing peptidase subunit beta OS=Homo sapiens OX=9606 GN=PMPCB PE=1 SV=2	0.0113	0.0036	0.0027	0.0057		0.0006
O75449	Katanin p60 ATPase-containing subunit A1 OS=Homo sapiens OX=9606 GN=KATNA1 PE=1 SV=1				0.001
O75475	PC4 and SFRS1-interacting protein OS=Homo sapiens OX=9606 GN=PSIP1 PE=1 SV=1	0.0196	0.0073	0.0015	0.0018	0.0034	0.0054	0.0005
O75477	Erlin-1 OS=Homo sapiens OX=9606 GN=ERLIN1 PE=1 SV=1	0.014	0.0199	0.0088	0.0129	0.0032	0.0038	0.0046	0.0051
O75489	NADH dehydrogenase [ubiquinone] iron-sulfur protein 3, mitochondrial OS=Homo sapiens OX=9606 GN=NDUFS3 PE=1 SV=1	0.0422	0.0342	0.0299	0.026	0.0137	0.029	0.0263	0.0387
O75494	Serine/arginine-rich splicing factor 10 OS=Homo sapiens OX=9606 GN=SRSF10 PE=1 SV=1	0.0074			0.0111
O75494-2	Isoform 2 of Serine/arginine-rich splicing factor 10 OS=Homo sapiens OX=9606 GN=SRSF10		0.0114	0.0092		0.0053	0.0084	0.0061	0.0119
O75521	Enoyl-CoA delta isomerase 2, mitochondrial OS=Homo sapiens OX=9606 GN=ECI2 PE=1 SV=4			0.0148
O75531	Barrier-to-autointegration factor OS=Homo sapiens OX=9606 GN=BANF1 PE=1 SV=1	0.0737	0.0447	0.0453	0.0546	0.0208	0.022	0.0298	0.0844
O75533	Splicing factor 3B subunit 1 OS=Homo sapiens OX=9606 GN=SF3B1 PE=1 SV=3	0.0165	0.0209	0.0059	0.0099	0.0049	0.0007	0.0006	0.0025
O75534-2	Isoform 2 of Cold shock domain-containing protein E1 OS=Homo sapiens OX=9606 GN=CSDE1							0.0015
O75534-3	Isoform 3 of Cold shock domain-containing protein E1 OS=Homo sapiens OX=9606 GN=CSDE1				0.0071
O75534-4	Isoform 4 of Cold shock domain-containing protein E1 OS=Homo sapiens OX=9606 GN=CSDE1	0.0075	0.0092	0.007		0.0032	0.0015
O75558	Syntaxin-11 OS=Homo sapiens OX=9606 GN=STX11 PE=1 SV=1		0.0029			0.0013	0.0021
O75569	Interferon-inducible double-stranded RNA-dependent protein kinase activator A OS=Homo sapiens OX=9606 GN=PRKRA PE=1 SV=1	0.0035	0.006	0.0061	0.0149	0.0028	0.0059	0.0009	0.0036
O75586-2	Isoform 2 of Mediator of RNA polymerase II transcription subunit 6 OS=Homo sapiens OX=9606 GN=MED6	0.0027
O75607	Nucleoplasmin-3 OS=Homo sapiens OX=9606 GN=NPM3 PE=1 SV=3	0.0041	0.0051
O75608	Acyl-protein thioesterase 1 OS=Homo sapiens OX=9606 GN=LYPLA1 PE=1 SV=1			0.0156	0.0146
O75608-2	Isoform 2 of Acyl-protein thioesterase 1 OS=Homo sapiens OX=9606 GN=LYPLA1	0.0056	0.0069			0.002		0.0046
O75616	GTPase Era, mitochondrial OS=Homo sapiens OX=9606 GN=ERAL1 PE=1 SV=2		0.001
O75643	U5 small nuclear ribonucleoprotein 200 kDa helicase OS=Homo sapiens OX=9606 GN=SNRNP200 PE=1 SV=2	0.0119	0.0146	0.0109	0.0136	0.0096	0.0028	0.0029	0.0054
O75663	TIP41-like protein OS=Homo sapiens OX=9606 GN=TIPRL PE=1 SV=2	0.0191	0.0275	0.0239	0.0205	0.0065	0.0102	0.0075	0.0118
O75683	Surfeit locus protein 6 OS=Homo sapiens OX=9606 GN=SURF6 PE=1 SV=3					0.0011	0.01	0.0033	0.0031
O75688	Protein phosphatase 1B OS=Homo sapiens OX=9606 GN=PPM1B PE=1 SV=1	0.003	0.0027					0.0012
O75691	Small subunit processome component 20 homolog OS=Homo sapiens OX=9606 GN=UTP20 PE=1 SV=3	0.0008				0.0003
O75694	Nuclear pore complex protein Nup155 OS=Homo sapiens OX=9606 GN=NUP155 PE=1 SV=1	0.0022		0.0015	0.003	0.0007
O75695	Protein XRP2 OS=Homo sapiens OX=9606 GN=RP2 PE=1 SV=4	0.0041	0.0011
O75717	WD repeat and HMG-box DNA-binding protein 1 OS=Homo sapiens OX=9606 GN=WDHD1 PE=1 SV=1	0.0006	0.0004
O75718	Cartilage-associated protein OS=Homo sapiens OX=9606 GN=CRTAP PE=1 SV=1		0.0099	0.0153	0.0328		0.004	0.0046	0.0056
O75746	Calcium-binding mitochondrial carrier protein Aralar1 OS=Homo sapiens OX=9606 GN=SLC25A12 PE=1 SV=2	0.0027
O75781	Paralemmin-1 OS=Homo sapiens OX=9606 GN=PALM PE=1 SV=2	0.0039	0.0048	0.0205	0.0139	0.0036	0.0058	0.0052	0.0103
O75787-2	Isoform 2 of Renin receptor OS=Homo sapiens OX=9606 GN=ATP6AP2		0.0098				0.0087
O75792	Ribonuclease H2 subunit A OS=Homo sapiens OX=9606 GN=RNASEH2A PE=1 SV=2	0.0052	0.0082
O75794	Cell division cycle protein 123 homolog OS=Homo sapiens OX=9606 GN=CDC123 PE=1 SV=1	0.003	0.0052	0.0011	0.0045		0.0017
O75800-2	Isoform 2 of Zinc finger MYND domain-containing protein 10 OS=Homo sapiens OX=9606 GN=ZMYND10						0.0006
O75821	Eukaryotic translation initiation factor 3 subunit G OS=Homo sapiens OX=9606 GN=EIF3G PE=1 SV=2	0.0212		0.017	0.0239	0.0045	0.0143	0.0064	0.0034
O75822	Eukaryotic translation initiation factor 3 subunit J OS=Homo sapiens OX=9606 GN=EIF3J PE=1 SV=2	0.0217	0.0313	0.0271	0.0516	0.0124	0.0356	0.0126	0.0297
O75828	Carbonyl reductase [NADPH] 3 OS=Homo sapiens OX=9606 GN=CBR3 PE=1 SV=3	0.0196	0.0326	0.0208	0.0398	0.02	0.0316	0.0061	0.0371
O75832	26S proteasome non-ATPase regulatory subunit 10 OS=Homo sapiens OX=9606 GN=PSMD10 PE=1 SV=1				0.0242	0.0042
O75844	CAAX prenyl protease 1 homolog OS=Homo sapiens OX=9606 GN=ZMPSTE24 PE=1 SV=2	0.0029	0.0026	0.0008	0.001
O75874	Isocitrate dehydrogenase [NADP] cytoplasmic OS=Homo sapiens OX=9606 GN=IDH1 PE=1 SV=2	0.0159	0.0218	0.0303	0.0442	0.0015	0.0098	0.0102	0.0228
O75879	Glutamyl-tRNA(Gln) amidotransferase subunit B, mitochondrial OS=Homo sapiens OX=9606 GN=GATB PE=1 SV=1		0.0023
O75886	Signal transducing adapter molecule 2 OS=Homo sapiens OX=9606 GN=STAM2 PE=1 SV=1	0.002	0.0008	0.0017	0.001		0.0012
O75896	Tumor suppressor candidate 2 OS=Homo sapiens OX=9606 GN=TUSC2 PE=1 SV=3	0.0031
O75909-4	Isoform 4 of Cyclin-K OS=Homo sapiens OX=9606 GN=CCNK	0.0006
O75915	PRA1 family protein 3 OS=Homo sapiens OX=9606 GN=ARL6IP5 PE=1 SV=1	0.006	0.0107	0.0109	0.0055	0.0021		0.003	0.006
O75923	Dysferlin OS=Homo sapiens OX=9606 GN=DYSF PE=1 SV=1	0.0018		0.0033	0.0024	0.0003			0.0007
O75925	E3 SUMO-protein ligase PIAS1 OS=Homo sapiens OX=9606 GN=PIAS1 PE=1 SV=2	0.0006
O75934	Pre-mRNA-splicing factor SPF27 OS=Homo sapiens OX=9606 GN=BCAS2 PE=1 SV=1	0.018	0.018	0.0038	0.0104	0.0084	0.0106	0.0025	0.0049
O75935	Dynactin subunit 3 OS=Homo sapiens OX=9606 GN=DCTN3 PE=1 SV=1	0.009					0.0034
O75935-3	Isoform 3 of Dynactin subunit 3 OS=Homo sapiens OX=9606 GN=DCTN3		0.0135	0.0137	0.0165	0.0063		0.0061	0.0074
O75937	DnaJ homolog subfamily C member 8 OS=Homo sapiens OX=9606 GN=DNAJC8 PE=1 SV=2	0.0178	0.0183	0.0098	0.0062	0.007	0.0161	0.0064	0.0127
O75940	Survival of motor neuron-related-splicing factor 30 OS=Homo sapiens OX=9606 GN=SMNDC1 PE=1 SV=1	0.0067	0.0082	0.0059	0.002	0.0017	0.0061	0.0011	0.0047
O75947	ATP synthase subunit d, mitochondrial OS=Homo sapiens OX=9606 GN=ATP5H PE=1 SV=3	0.0484	0.0594	0.0488	0.0889	0.018	0.0224	0.0204	0.0237
O75955	Flotillin-1 OS=Homo sapiens OX=9606 GN=FLOT1 PE=1 SV=3	0.0175	0.001	0.001		0.0484	0.0158	0.0434	0.0611
O75962	Triple functional domain protein OS=Homo sapiens OX=9606 GN=TRIO PE=1 SV=2		0.0005		0.0007	0.0001
O75962-2	Isoform 2 of Triple functional domain protein OS=Homo sapiens OX=9606 GN=TRIO	0.0001
O75964	ATP synthase subunit g, mitochondrial OS=Homo sapiens OX=9606 GN=ATP5L PE=1 SV=3		0.0257	0.0381	0.0647	0.0077	0.007
O75970-3	Isoform 3 of Multiple PDZ domain protein OS=Homo sapiens OX=9606 GN=MPDZ		0.0012
O75976	Carboxypeptidase D OS=Homo sapiens OX=9606 GN=CPD PE=1 SV=2	0.0007	0.0025	0.0008	0.0003		0.0004
O76003	Glutaredoxin-3 OS=Homo sapiens OX=9606 GN=GLRX3 PE=1 SV=2	0.0283	0.0272	0.0243	0.0222	0.0072	0.0153	0.0088	0.0145
O76021	Ribosomal L1 domain-containing protein 1 OS=Homo sapiens OX=9606 GN=RSL1D1 PE=1 SV=3	0.0312	0.0122	0.0047	0.0044	0.0089	0.006	0.0128	0.0181
O76024	Wolframin OS=Homo sapiens OX=9606 GN=WFS1 PE=1 SV=2	0.0003
O76031	ATP-dependent Clp protease ATP-binding subunit clpX-like, mitochondrial OS=Homo sapiens OX=9606 GN=CLPX PE=1 SV=2	0.0043	0.0014			0.0006
O76054	SEC14-like protein 2 OS=Homo sapiens OX=9606 GN=SEC14L2 PE=1 SV=1	0.0046	0.0032	0.001	0.0052			0.0006
O76070	Gamma-synuclein OS=Homo sapiens OX=9606 GN=SNCG PE=1 SV=2	0.5324	0.2537	1.0556	0.6321	0.118	0.089	0.133	0.334
O76071	Probable cytosolic iron-sulfur protein assembly protein CIAO1 OS=Homo sapiens OX=9606 GN=CIAO1 PE=1 SV=1	0.002	0.0012
O76080	AN1-type zinc finger protein 5 OS=Homo sapiens OX=9606 GN=ZFAND5 PE=1 SV=1		0.0041
O76094	Signal recognition particle subunit SRP72 OS=Homo sapiens OX=9606 GN=SRP72 PE=1 SV=3	0.013	0.0082	0.0027	0.004	0.0019	0.0009	0.0008	0.0007
O76095	Protein JTB OS=Homo sapiens OX=9606 GN=JTB PE=1 SV=1		0.0027	0.0028			0.002
O94760	N(G),N(G)-dimethylarginine dimethylaminohydrolase 1 OS=Homo sapiens OX=9606 GN=DDAH1 PE=1 SV=3	0.0194	0.0371	0.0377	0.0761	0.0079	0.0273	0.0094	0.0118
O94766	Galactosylgalactosylxylosylprotein 3-beta-glucuronosyltransferase 3 OS=Homo sapiens OX=9606 GN=B3GAT3 PE=1 SV=2			0.004			0.0029
O94776	Metastasis-associated protein MTA2 OS=Homo sapiens OX=9606 GN=MTA2 PE=1 SV=1	0.0172	0.0102		0.0015	0.0038	0.0009		0.0007
O94788	Retinal dehydrogenase 2 OS=Homo sapiens OX=9606 GN=ALDH1A2 PE=1 SV=3		0.0181			0.0008		0.0006
O94804	Serine/threonine-protein kinase 10 OS=Homo sapiens OX=9606 GN=STK10 PE=1 SV=1	0.0017	0.0026	0.0021	0.002	0.0006		0.0006
O94808	Glutamine--fructose-6-phosphate aminotransferase [isomerizing] 2 OS=Homo sapiens OX=9606 GN=GFPT2 PE=1 SV=3	0.0079
O94822-3	Isoform 3 of E3 ubiquitin-protein ligase listerin OS=Homo sapiens OX=9606 GN=LTN1	0.0003				0.0002
O94826	Mitochondrial import receptor subunit TOM70 OS=Homo sapiens OX=9606 GN=TOMM70 PE=1 SV=1	0.0095	0.0054	0.0029	0.0035	0.0017	0.0021	0.0014	0.0027
O94842	TOX high mobility group box family member 4 OS=Homo sapiens OX=9606 GN=TOX4 PE=1 SV=1	0.0006	0.0007
O94855	Protein transport protein Sec24D OS=Homo sapiens OX=9606 GN=SEC24D PE=1 SV=2	0.0017	0.0012	0.0017	0.003
O94874	E3 UFM1-protein ligase 1 OS=Homo sapiens OX=9606 GN=UFL1 PE=1 SV=2	0.006	0.0066	0.0099	0.0064	0.0031	0.0007	0.0006
O94885	SAM and SH3 domain-containing protein 1 OS=Homo sapiens OX=9606 GN=SASH1 PE=1 SV=3		0.0007	0.0029	0.0017	0.0006
O94888	UBX domain-containing protein 7 OS=Homo sapiens OX=9606 GN=UBXN7 PE=1 SV=2	0.0056	0.0081			0.0026	0.0019
O94903	Pyridoxal phosphate homeostasis protein OS=Homo sapiens OX=9606 GN=PLPBP PE=1 SV=1	0.0273	0.0335	0.034	0.0302	0.0115	0.0129	0.0165	0.0277
O94905	Erlin-2 OS=Homo sapiens OX=9606 GN=ERLIN2 PE=1 SV=1			0.0133				0.0138	0.0172
O94906	Pre-mRNA-processing factor 6 OS=Homo sapiens OX=9606 GN=PRPF6 PE=1 SV=1	0.0044	0.0059	0.0049	0.0034	0.0031	0.0003	0.0003
O94907	Dickkopf-related protein 1 OS=Homo sapiens OX=9606 GN=DKK1 PE=1 SV=1		0.0033				0.0011
O94915	Protein furry homolog-like OS=Homo sapiens OX=9606 GN=FRYL PE=1 SV=2	0.001	0.0003			0.0001
O94919	Endonuclease domain-containing 1 protein OS=Homo sapiens OX=9606 GN=ENDOD1 PE=1 SV=2			0.0008
O94923	D-glucuronyl C5-epimerase OS=Homo sapiens OX=9606 GN=GLCE PE=1 SV=3	0.0006
O94925	Glutaminase kidney isoform, mitochondrial OS=Homo sapiens OX=9606 GN=GLS PE=1 SV=1							0.0028	0.0034
O94925-3	Isoform 3 of Glutaminase kidney isoform, mitochondrial OS=Homo sapiens OX=9606 GN=GLS	0.012	0.0191	0.0163	0.0118	0.0017	0.0027
O94927	HAUS augmin-like complex subunit 5 OS=Homo sapiens OX=9606 GN=HAUS5 PE=1 SV=2	0.0016	0.0007
O94929	Actin-binding LIM protein 3 OS=Homo sapiens OX=9606 GN=ABLIM3 PE=1 SV=3	0.0015
O94973	AP-2 complex subunit alpha-2 OS=Homo sapiens OX=9606 GN=AP2A2 PE=1 SV=2	0.0102	0.0117	0.0103	0.0116	0.0041		0.0018
O94989	Rho guanine nucleotide exchange factor 15 OS=Homo sapiens OX=9606 GN=ARHGEF15 PE=1 SV=4	0.0004	0.0005		0.0007		0.0004
O94992	Protein HEXIM1 OS=Homo sapiens OX=9606 GN=HEXIM1 PE=1 SV=1	0.0054	0.0066	0.0011	0.0013	0.0017	0.0037
O95059	Ribonuclease P protein subunit p14 OS=Homo sapiens OX=9606 GN=RPP14 PE=1 SV=3	0.0062
O95067	G2/mitotic-specific cyclin-B2 OS=Homo sapiens OX=9606 GN=CCNB2 PE=1 SV=1	0.0026
O95084	Serine protease 23 OS=Homo sapiens OX=9606 GN=PRSS23 PE=1 SV=1				0.0042	0.0016	0.0025	0.0073	0.0121
O95104	Splicing factor, arginine/serine-rich 15 OS=Homo sapiens OX=9606 GN=SCAF4 PE=1 SV=3	0.0016	0.0015			0.0005
O95139	NADH dehydrogenase [ubiquinone] 1 beta subcomplex subunit 6 OS=Homo sapiens OX=9606 GN=NDUFB6 PE=1 SV=3	0.0025
O95149	Snurportin-1 OS=Homo sapiens OX=9606 GN=SNUPN PE=1 SV=1						0.0008
O95155	Ubiquitin conjugation factor E4 B OS=Homo sapiens OX=9606 GN=UBE4B PE=1 SV=1	0.0002
O95163	Elongator complex protein 1 OS=Homo sapiens OX=9606 GN=ELP1 PE=1 SV=3	0.001	0.001	0.0006		0.0006
O95168	NADH dehydrogenase [ubiquinone] 1 beta subcomplex subunit 4 OS=Homo sapiens OX=9606 GN=NDUFB4 PE=1 SV=3		0.0114	0.0116	0.0292	0.0032	0.005	0.0046	0.004
O95168-2	Isoform 2 of NADH dehydrogenase [ubiquinone] 1 beta subcomplex subunit 4 OS=Homo sapiens OX=9606 GN=NDUFB4	0.0102
O95169	NADH dehydrogenase [ubiquinone] 1 beta subcomplex subunit 8, mitochondrial OS=Homo sapiens OX=9606 GN=NDUFB8 PE=1 SV=1	0.0017	0.0045	0.0046	0.0055	0.0021
O95182	NADH dehydrogenase [ubiquinone] 1 alpha subcomplex subunit 7 OS=Homo sapiens OX=9606 GN=NDUFA7 PE=1 SV=3	0.003		0.0038			0.0027	0.0056
O95183	Vesicle-associated membrane protein 5 OS=Homo sapiens OX=9606 GN=VAMP5 PE=1 SV=1	0.0067	0.014	0.0142	0.026	0.0065	0.0103	0.0094	0.0184
O95197	Reticulon-3 OS=Homo sapiens OX=9606 GN=RTN3 PE=1 SV=2					0.0004
O95197-3	Isoform 3 of Reticulon-3 OS=Homo sapiens OX=9606 GN=RTN3	0.0049	0.006	0.0088	0.0022
O95202	Mitochondrial proton/calcium exchanger protein OS=Homo sapiens OX=9606 GN=LETM1 PE=1 SV=1	0.0058	0.0016	0.0017	0.0007	0.0011	0.0008
O95214-2	Isoform 2 of Leptin receptor overlapping transcript-like 1 OS=Homo sapiens OX=9606 GN=LEPROTL1	0.002				0.0011
O95218	Zinc finger Ran-binding domain-containing protein 2 OS=Homo sapiens OX=9606 GN=ZRANB2 PE=1 SV=2		0.004	0.0073	0.0067		0.004	0.0008
O95218-2	Isoform 2 of Zinc finger Ran-binding domain-containing protein 2 OS=Homo sapiens OX=9606 GN=ZRANB2	0.006							0.0034
O95219	Sorting nexin-4 OS=Homo sapiens OX=9606 GN=SNX4 PE=1 SV=1	0.0015	0.0008	0.0008	0.001
O95229	ZW10 interactor OS=Homo sapiens OX=9606 GN=ZWINT PE=1 SV=2	0.0074	0.0091			0.0032	0.0035
O95229-2	Isoform 2 of ZW10 interactor OS=Homo sapiens OX=9606 GN=ZWINT				0.0022
O95235	Kinesin-like protein KIF20A OS=Homo sapiens OX=9606 GN=KIF20A PE=1 SV=1	0.0016	0.0029			0.0004
O95236	Apolipoprotein L3 OS=Homo sapiens OX=9606 GN=APOL3 PE=1 SV=3	0.0048	0.0106	0.0091	0.0089	0.0021	0.0033	0.003
O95236-2	Isoform 2 of Apolipoprotein L3 OS=Homo sapiens OX=9606 GN=APOL3								0.0074
O95239	Chromosome-associated kinesin KIF4A OS=Homo sapiens OX=9606 GN=KIF4A PE=1 SV=3	0.0022	0.0032			0.0019
O95251	Histone acetyltransferase KAT7 OS=Homo sapiens OX=9606 GN=KAT7 PE=1 SV=1	0.001
O95273	Cyclin-D1-binding protein 1 OS=Homo sapiens OX=9606 GN=CCNDBP1 PE=1 SV=2	0.0009	0.0011		0.0029				0.0014
O95292	Vesicle-associated membrane protein-associated protein B/C OS=Homo sapiens OX=9606 GN=VAPB PE=1 SV=3	0.0138	0.0169	0.0036	0.0207	0.0049	0.0151	0.0071	0.0105
O95297	Myelin protein zero-like protein 1 OS=Homo sapiens OX=9606 GN=MPZL1 PE=1 SV=1	0.006			0.0018	0.0024	0.0024
O95297-4	Isoform 4 of Myelin protein zero-like protein 1 OS=Homo sapiens OX=9606 GN=MPZL1		0.0029
O95298	NADH dehydrogenase [ubiquinone] 1 subunit C2 OS=Homo sapiens OX=9606 GN=NDUFC2 PE=1 SV=1	0.0027		0.0033	0.004		0.0024
O95299-2	Isoform 2 of NADH dehydrogenase [ubiquinone] 1 alpha subcomplex subunit 10, mitochondrial OS=Homo sapiens OX=9606 GN=NDUFA10							0.0013
O95302-3	Isoform 3 of Peptidyl-prolyl cis-trans isomerase FKBP9 OS=Homo sapiens OX=9606 GN=FKBP9		0.0014	0.0053	0.0044	0.0006		0.0024	0.0058
O95336	6-phosphogluconolactonase OS=Homo sapiens OX=9606 GN=PGLS PE=1 SV=2	0.0652	0.0701	0.0927	0.0978	0.0157	0.0248	0.0306	0.0378
O95340	Bifunctional 3~-phosphoadenosine 5~-phosphosulfate synthase 2 OS=Homo sapiens OX=9606 GN=PAPSS2 PE=1 SV=2	0.0256	0.0382	0.0209	0.0359	0.0089			0.0163
O95340-2	Isoform B of Bifunctional 3~-phosphoadenosine 5~-phosphosulfate synthase 2 OS=Homo sapiens OX=9606 GN=PAPSS2						0.0026	0.0047
O95347	Structural maintenance of chromosomes protein 2 OS=Homo sapiens OX=9606 GN=SMC2 PE=1 SV=2	0.0073	0.0111			0.0027	0.001
O95352	Ubiquitin-like modifier-activating enzyme ATG7 OS=Homo sapiens OX=9606 GN=ATG7 PE=1 SV=1	0.002
O95372	Acyl-protein thioesterase 2 OS=Homo sapiens OX=9606 GN=LYPLA2 PE=1 SV=1	0.0097	0.0192	0.0347	0.0188		0.0046	0.0103	0.0118
O95373	Importin-7 OS=Homo sapiens OX=9606 GN=IPO7 PE=1 SV=1	0.0151	0.0232	0.0112	0.0119	0.0061	0.0038	0.0005
O95376	E3 ubiquitin-protein ligase ARIH2 OS=Homo sapiens OX=9606 GN=ARIH2 PE=1 SV=1	0.0012
O95379	Tumor necrosis factor alpha-induced protein 8 OS=Homo sapiens OX=9606 GN=TNFAIP8 PE=1 SV=1		0.0043
O95391	Pre-mRNA-splicing factor SLU7 OS=Homo sapiens OX=9606 GN=SLU7 PE=1 SV=2	0.0011
O95394	Phosphoacetylglucosamine mutase OS=Homo sapiens OX=9606 GN=PGM3 PE=1 SV=1	0.0179	0.0122		0.0185	0.0064	0.0038		0.011
O95394-3	Isoform 2 of Phosphoacetylglucosamine mutase OS=Homo sapiens OX=9606 GN=PGM3							0.0046
O95394-4	Isoform 3 of Phosphoacetylglucosamine mutase OS=Homo sapiens OX=9606 GN=PGM3			0.0116
O95400	CD2 antigen cytoplasmic tail-binding protein 2 OS=Homo sapiens OX=9606 GN=CD2BP2 PE=1 SV=1	0.0045	0.0071		0.0015	0.0006
O95425	Supervillin OS=Homo sapiens OX=9606 GN=SVIL PE=1 SV=2			0.0032		0.0001
O95425-3	Isoform SV3 of Supervillin OS=Homo sapiens OX=9606 GN=SVIL	0.0006			0.0018			0.0001	0.0002
O95429	BAG family molecular chaperone regulator 4 OS=Homo sapiens OX=9606 GN=BAG4 PE=1 SV=1	0.0016	0.001			0.0004
O95433	Activator of 90 kDa heat shock protein ATPase homolog 1 OS=Homo sapiens OX=9606 GN=AHSA1 PE=1 SV=1	0.0384	0.0423	0.0131	0.0324	0.005	0.0149	0.0047	0.017
O95453	Poly(A)-specific ribonuclease PARN OS=Homo sapiens OX=9606 GN=PARN PE=1 SV=1		0.0005				0.0004
O95453-2	Isoform 2 of Poly(A)-specific ribonuclease PARN OS=Homo sapiens OX=9606 GN=PARN	0.0024
O95456	Proteasome assembly chaperone 1 OS=Homo sapiens OX=9606 GN=PSMG1 PE=1 SV=1	0.0104
O95456-2	Isoform 2 of Proteasome assembly chaperone 1 OS=Homo sapiens OX=9606 GN=PSMG1		0.0049	0.0032	0.0039	0.0015			0.002
O95470	Sphingosine-1-phosphate lyase 1 OS=Homo sapiens OX=9606 GN=SGPL1 PE=1 SV=3	0.0018
O95478	Ribosome biogenesis protein NSA2 homolog OS=Homo sapiens OX=9606 GN=NSA2 PE=1 SV=1	0.0026
O95486	Protein transport protein Sec24A OS=Homo sapiens OX=9606 GN=SEC24A PE=1 SV=2	0.0009	0.0008	0.0011	0.0013	0.0005
O95487	Protein transport protein Sec24B OS=Homo sapiens OX=9606 GN=SEC24B PE=1 SV=2	0.0006	0.0003	0.001	0.0012	0.0003
O95551-2	Isoform 2 of Tyrosyl-DNA phosphodiesterase 2 OS=Homo sapiens OX=9606 GN=TDP2	0.0017
O95571	Persulfide dioxygenase ETHE1, mitochondrial OS=Homo sapiens OX=9606 GN=ETHE1 PE=1 SV=2	0.0131		0.02	0.0094	0.0025	0.0075
O95573	Long-chain-fatty-acid--CoA ligase 3 OS=Homo sapiens OX=9606 GN=ACSL3 PE=1 SV=3	0.0125	0.0044	0.0038	0.0072	0.002			0.0007
O95602	DNA-directed RNA polymerase I subunit RPA1 OS=Homo sapiens OX=9606 GN=POLR1A PE=1 SV=2	0.0002				0.0002
O95613	Pericentrin OS=Homo sapiens OX=9606 GN=PCNT PE=1 SV=4	0.0002	0.0001		0.0003	0.0003	0.0006
O95671	N-acetylserotonin O-methyltransferase-like protein OS=Homo sapiens OX=9606 GN=ASMTL PE=1 SV=3	0.0057	0.0027	0.0014		0.0003
O95674	Phosphatidate cytidylyltransferase 2 OS=Homo sapiens OX=9606 GN=CDS2 PE=1 SV=1	0.0007		0.0008	0.001
O95684	FGFR1 oncogene partner OS=Homo sapiens OX=9606 GN=FGFR1OP PE=1 SV=1	0.0028	0.0062
O95716	Ras-related protein Rab-3D OS=Homo sapiens OX=9606 GN=RAB3D PE=1 SV=1	0.0162
O95721	Synaptosomal-associated protein 29 OS=Homo sapiens OX=9606 GN=SNAP29 PE=1 SV=1	0.0156	0.0191	0.0159	0.0191	0.0073	0.0115	0.0105	0.0166
O95747	Serine/threonine-protein kinase OSR1 OS=Homo sapiens OX=9606 GN=OXSR1 PE=1 SV=1	0.0044	0.0044	0.0066	0.003	0.0004		0.0017	0.0045
O95758	Polypyrimidine tract-binding protein 3 OS=Homo sapiens OX=9606 GN=PTBP3 PE=1 SV=2	0.0043
O95777	U6 snRNA-associated Sm-like protein LSm8 OS=Homo sapiens OX=9606 GN=LSM8 PE=1 SV=3	0.0241	0.0295	0.03	0.0228	0.0087	0.0217	0.003	0.0139
O95782	AP-2 complex subunit alpha-1 OS=Homo sapiens OX=9606 GN=AP2A1 PE=1 SV=3	0.0123	0.0098	0.0128	0.0111	0.0045	0.0003	0.0025	0.0024
O95786	Probable ATP-dependent RNA helicase DDX58 OS=Homo sapiens OX=9606 GN=DDX58 PE=1 SV=2	0.0053	0.012	0.0018	0.0027	0.001	0.0006
O95793-2	Isoform Short of Double-stranded RNA-binding protein Staufen homolog 1 OS=Homo sapiens OX=9606 GN=STAU1						0.0126
O95793-3	Isoform 3 of Double-stranded RNA-binding protein Staufen homolog 1 OS=Homo sapiens OX=9606 GN=STAU1	0.0152	0.0187	0.0081	0.0186	0.0071		0.0038
O95801	Tetratricopeptide repeat protein 4 OS=Homo sapiens OX=9606 GN=TTC4 PE=1 SV=3	0.0072	0.0073	0.0021	0.004		0.0054	0.0006	0.0013
O95810	Caveolae-associated protein 2 OS=Homo sapiens OX=9606 GN=CAVIN2 PE=1 SV=3	0.0266	0.0172	0.0301	0.0265	0.0112	0.0098	0.0145	0.0255
O95816	BAG family molecular chaperone regulator 2 OS=Homo sapiens OX=9606 GN=BAG2 PE=1 SV=1	0.0133	0.0126	0.0096	0.0155	0.0076	0.0093	0.0109	0.0215
O95817	BAG family molecular chaperone regulator 3 OS=Homo sapiens OX=9606 GN=BAG3 PE=1 SV=3	0.0221	0.0147	0.0084	0.0161	0.0033	0.0087	0.0034	0.0067
O95825	Quinone oxidoreductase-like protein 1 OS=Homo sapiens OX=9606 GN=CRYZL1 PE=1 SV=2	0.0031			0.0106
O95831	Apoptosis-inducing factor 1, mitochondrial OS=Homo sapiens OX=9606 GN=AIFM1 PE=1 SV=1	0.0096	0.0074	0.0056	0.0067	0.0017		0.0009	0.0038
O95832	Claudin-1 OS=Homo sapiens OX=9606 GN=CLDN1 PE=1 SV=1	0.0016
O95833	Chloride intracellular channel protein 3 OS=Homo sapiens OX=9606 GN=CLIC3 PE=1 SV=2	0.0047	0.0082	0.0112	0.002	0.0008	0.0026	0.0024
O95837	Guanine nucleotide-binding protein subunit alpha-14 OS=Homo sapiens OX=9606 GN=GNA14 PE=1 SV=1							0.0007	0.0014
O95861	3~(2~),5~-bisphosphate nucleotidase 1 OS=Homo sapiens OX=9606 GN=BPNT1 PE=1 SV=1	0.0085	0.0063		0.0156
O95861-2	Isoform 2 of 3~(2~),5~-bisphosphate nucleotidase 1 OS=Homo sapiens OX=9606 GN=BPNT1			0.0042
O95864	Fatty acid desaturase 2 OS=Homo sapiens OX=9606 GN=FADS2 PE=1 SV=1	0.0022
O95865	N(G),N(G)-dimethylarginine dimethylaminohydrolase 2 OS=Homo sapiens OX=9606 GN=DDAH2 PE=1 SV=1	0.0246	0.0258	0.0617	0.037	0.0045	0.0089	0.0146	0.024
O95881	Thioredoxin domain-containing protein 12 OS=Homo sapiens OX=9606 GN=TXNDC12 PE=1 SV=1	0.0181	0.036	0.029	0.0272	0.0103	0.0164	0.0035	0.0163
O95905	Protein ecdysoneless homolog OS=Homo sapiens OX=9606 GN=ECD PE=1 SV=1		0.0005
O95905-3	Isoform 3 of Protein ecdysoneless homolog OS=Homo sapiens OX=9606 GN=ECD	0.002
O95926	Pre-mRNA-splicing factor SYF2 OS=Homo sapiens OX=9606 GN=SYF2 PE=1 SV=1	0.0013					0.0012
O95983	Methyl-CpG-binding domain protein 3 OS=Homo sapiens OX=9606 GN=MBD3 PE=1 SV=1	0.0037	0.0065			0.0039	0.0079		0.0038
O95989	Diphosphoinositol polyphosphate phosphohydrolase 1 OS=Homo sapiens OX=9606 GN=NUDT3 PE=1 SV=1	0.0041	0.0023	0.0024	0.0029	0.0011		0.0016	0.0031
O95997	Securin OS=Homo sapiens OX=9606 GN=PTTG1 PE=1 SV=1	0.0017	0.0021
O95999	B-cell lymphoma/leukemia 10 OS=Homo sapiens OX=9606 GN=BCL10 PE=1 SV=1	0.0048	0.0059	0.0085	0.0102	0.0039	0.0062	0.0056	0.011
O96000	NADH dehydrogenase [ubiquinone] 1 beta subcomplex subunit 10 OS=Homo sapiens OX=9606 GN=NDUFB10 PE=1 SV=3	0.0253	0.031	0.0047	0.0183	0.0091		0.0074	0.0146
O96005	Cleft lip and palate transmembrane protein 1 OS=Homo sapiens OX=9606 GN=CLPTM1 PE=1 SV=1			0.0006		0.0008		0.0004
O96005-4	Isoform 3 of Cleft lip and palate transmembrane protein 1 OS=Homo sapiens OX=9606 GN=CLPTM1	0.0027	0.0012				0.0004
O96007	Molybdopterin synthase catalytic subunit OS=Homo sapiens OX=9606 GN=MOCS2 PE=1 SV=1	0.0038	0.0022	0.0022
O96008	Mitochondrial import receptor subunit TOM40 homolog OS=Homo sapiens OX=9606 GN=TOMM40 PE=1 SV=1	0.0168	0.0179	0.0091	0.0218	0.0025	0.0018
O96011	Peroxisomal membrane protein 11B OS=Homo sapiens OX=9606 GN=PEX11B PE=1 SV=1		0.0016			0.0008		0.0011
O96011-2	Isoform 2 of Peroxisomal membrane protein 11B OS=Homo sapiens OX=9606 GN=PEX11B	0.0066							0.0022
O96013	Serine/threonine-protein kinase PAK 4 OS=Homo sapiens OX=9606 GN=PAK4 PE=1 SV=1	0.0025
O96019	Actin-like protein 6A OS=Homo sapiens OX=9606 GN=ACTL6A PE=1 SV=1	0.0213	0.0129	0.0054	0.0118	0.0004	0.0083
O96019-2	Isoform 2 of Actin-like protein 6A OS=Homo sapiens OX=9606 GN=ACTL6A							0.0007	0.0014
P00167	Cytochrome b5 OS=Homo sapiens OX=9606 GN=CYB5A PE=1 SV=2	0.0092	0.0113	0.024	0.0207		0.0049	0.0045
P00167-2	Isoform 2 of Cytochrome b5 OS=Homo sapiens OX=9606 GN=CYB5A					0.0045
P00338	L-lactate dehydrogenase A chain OS=Homo sapiens OX=9606 GN=LDHA PE=1 SV=2		0.2195				0.0415
P00338-3	Isoform 3 of L-lactate dehydrogenase A chain OS=Homo sapiens OX=9606 GN=LDHA	0.1097		0.0957	0.3254	0.04		0.0235	0.0776
P00352	Retinal dehydrogenase 1 OS=Homo sapiens OX=9606 GN=ALDH1A1 PE=1 SV=2	0.0223	0.0228	0.0561	0.0364	0.0021	0.0012	0.0126	0.0123
P00367	Glutamate dehydrogenase 1, mitochondrial OS=Homo sapiens OX=9606 GN=GLUD1 PE=1 SV=2	0.0144	0.0365	0.0297	0.0358	0.0068	0.0069	0.0098	0.0174
P00374	Dihydrofolate reductase OS=Homo sapiens OX=9606 GN=DHFR PE=1 SV=2	0.0365	0.0539		0.0131	0.0208	0.0221		0.0098
P00387-3	Isoform 3 of NADH-cytochrome b5 reductase 3 OS=Homo sapiens OX=9606 GN=CYB5R3	0.0424	0.0639	0.079	0.1387	0.0268	0.047	0.0348	0.0553
P00390	Glutathione reductase, mitochondrial OS=Homo sapiens OX=9606 GN=GSR PE=1 SV=2	0.0134	0.0118	0.0017	0.0042
P00390-3	Isoform 2 of Glutathione reductase, mitochondrial OS=Homo sapiens OX=9606 GN=GSR							0.0012
P00403	Cytochrome c oxidase subunit 2 OS=Homo sapiens OX=9606 GN=MT-CO2 PE=1 SV=1	0.0121	0.0115	0.0117	0.0181	0.004	0.0044	0.0058	0.0114
P00441	Superoxide dismutase [Cu-Zn] OS=Homo sapiens OX=9606 GN=SOD1 PE=1 SV=2	0.0636	0.0971	0.1222	0.1188	0.0289	0.0214	0.0255	0.0503
P00491	Purine nucleoside phosphorylase OS=Homo sapiens OX=9606 GN=PNP PE=1 SV=2	0.2215	0.1991	0.1821	0.1972	0.0273	0.0487	0.0625	0.1376
P00492	Hypoxanthine-guanine phosphoribosyltransferase OS=Homo sapiens OX=9606 GN=HPRT1 PE=1 SV=2	0.0469	0.0576	0.0356	0.024	0.0163	0.0494	0.0195	0.0461
P00505	Aspartate aminotransferase, mitochondrial OS=Homo sapiens OX=9606 GN=GOT2 PE=1 SV=3	0.0312	0.0499	0.0356	0.039	0.0069	0.0139	0.0054	0.0107
P00558	Phosphoglycerate kinase 1 OS=Homo sapiens OX=9606 GN=PGK1 PE=1 SV=3	0.1543	0.1392	0.1649	0.3128	0.024	0.1106	0.0487	0.0882
P00568	Adenylate kinase isoenzyme 1 OS=Homo sapiens OX=9606 GN=AK1 PE=1 SV=3		0.0528	0.09		0.0111		0.0592
P00734	Prothrombin OS=Homo sapiens OX=9606 GN=F2 PE=1 SV=2						0.0031	0.0005	0.0078
P00738	Haptoglobin OS=Homo sapiens OX=9606 GN=HP PE=1 SV=1					0.0004
P00750	Tissue-type plasminogen activator OS=Homo sapiens OX=9606 GN=PLAT PE=1 SV=1		0.0022	0.0039	0.0121		0.001	0.0026	0.0116
P00813	Adenosine deaminase OS=Homo sapiens OX=9606 GN=ADA PE=1 SV=3	0.0066		0.0243	0.0225			0.0054	0.0065
P00918	Carbonic anhydrase 2 OS=Homo sapiens OX=9606 GN=CA2 PE=1 SV=2				0.0018				0.0043
P00973-4	Isoform p44 of 2~-5~-oligoadenylate synthase 1 OS=Homo sapiens OX=9606 GN=OAS1	0.0027
P01008	Antithrombin-III OS=Homo sapiens OX=9606 GN=SERPINC1 PE=1 SV=1	0.0007	0.0008	0.0008	0.0022		0.0027	0.0012	0.0036
P01023	Alpha-2-macroglobulin OS=Homo sapiens OX=9606 GN=A2M PE=1 SV=3	0.0007	0.0018	0.0011	0.001	0.0003	0.0015	0.0006	0.0024
P01024	Complement C3 OS=Homo sapiens OX=9606 GN=C3 PE=1 SV=2				0.0005		0.0023		0.0058
P01033	Metalloproteinase inhibitor 1 OS=Homo sapiens OX=9606 GN=TIMP1 PE=1 SV=1	0.0034	0.0041		0.0156		0.007		0.0168
P01034	Cystatin-C OS=Homo sapiens OX=9606 GN=CST3 PE=1 SV=1	0.0024	0.0029	0.0029	0.0079	0.0013	0.0021	0.0019	0.0038
P01040	Cystatin-A OS=Homo sapiens OX=9606 GN=CSTA PE=1 SV=1	0.0082		0.0102		0.0047	0.0074	0.0067	0.0056
P01111	GTPase NRas OS=Homo sapiens OX=9606 GN=NRAS PE=1 SV=1	0.0197	0.0368	0.0246	0.0296	0.0112	0.0079	0.0161
P01112	GTPase HRas OS=Homo sapiens OX=9606 GN=HRAS PE=1 SV=1		0.0239			0.0068		0.0126	0.0192
P01116-2	Isoform 2B of GTPase KRas OS=Homo sapiens OX=9606 GN=KRAS	0.0195		0.0148	0.0178
P01137	Transforming growth factor beta-1 OS=Homo sapiens OX=9606 GN=TGFB1 PE=1 SV=2							0.0022	0.0043
P01834	Immunoglobulin kappa constant OS=Homo sapiens OX=9606 GN=IGKC PE=1 SV=2						0.0363	0.0061	0.0463
P02100	Hemoglobin subunit epsilon OS=Homo sapiens OX=9606 GN=HBE1 PE=1 SV=2	0.0024
P02452	Collagen alpha-1(I) chain OS=Homo sapiens OX=9606 GN=COL1A1 PE=1 SV=5		0.0003	0.0007	0.0008		0.0002	0.0017	0.0042
P02461	Collagen alpha-1(III) chain OS=Homo sapiens OX=9606 GN=COL3A1 PE=1 SV=4			0.0003					0.0004
P02462	Collagen alpha-1(IV) chain OS=Homo sapiens OX=9606 GN=COL4A1 PE=1 SV=4	0.0009	0.0021	0.0035	0.0037	0.0016	0.0027	0.0037	0.0083
P02533	Keratin, type I cytoskeletal 14 OS=Homo sapiens OX=9606 GN=KRT14 PE=1 SV=4	0.0693	0.0466	0.0339	0.0719	0.0395	0.0671	0.0862	0.1381
P02538	Keratin, type II cytoskeletal 6A OS=Homo sapiens OX=9606 GN=KRT6A PE=1 SV=3		0.0504	0.031	0.0538	0.0346	0.0839		0.092
P02545	Prelamin-A/C OS=Homo sapiens OX=9606 GN=LMNA PE=1 SV=1	0.3587	0.116	0.1496	0.1638	0.0566	0.0813	0.0895	0.1602
P02545-2	Isoform C of Prelamin-A/C OS=Homo sapiens OX=9606 GN=LMNA	0.5347	0.1552	0.1949	0.2226	0.0761	0.1082	0.1153	0.2043
P02647	Apolipoprotein A-I OS=Homo sapiens OX=9606 GN=APOA1 PE=1 SV=1	0.0012					0.0211		0.0378
P02649	Apolipoprotein E OS=Homo sapiens OX=9606 GN=APOE PE=1 SV=1	0.0062	0.0076	0.0141	0.017	0.0035	0.0102	0.0039	0.0217
P02671	Fibrinogen alpha chain OS=Homo sapiens OX=9606 GN=FGA PE=1 SV=2						0.0003
P02675	Fibrinogen beta chain OS=Homo sapiens OX=9606 GN=FGB PE=1 SV=2						0.004		0.006
P02679	Fibrinogen gamma chain OS=Homo sapiens OX=9606 GN=FGG PE=1 SV=3					0.0004
P02679-2	Isoform Gamma-A of Fibrinogen gamma chain OS=Homo sapiens OX=9606 GN=FGG								0.0013
P02751	Fibronectin OS=Homo sapiens OX=9606 GN=FN1 PE=1 SV=4	0.0013		0.02	0.0282	0.0084	0.0362
P02751-10	Isoform 10 of Fibronectin OS=Homo sapiens OX=9606 GN=FN1							0.1317
P02751-11	Isoform 11 of Fibronectin OS=Homo sapiens OX=9606 GN=FN1							0.1065	0.2018
P02751-14	Isoform 14 of Fibronectin OS=Homo sapiens OX=9606 GN=FN1		0.0073
P02751-5	Isoform 5 of Fibronectin OS=Homo sapiens OX=9606 GN=FN1								0.2354
P02760	Protein AMBP OS=Homo sapiens OX=9606 GN=AMBP PE=1 SV=1	0.0009
P02765	Alpha-2-HS-glycoprotein OS=Homo sapiens OX=9606 GN=AHSG PE=1 SV=1	0.0041	0.0023	0.0024	0.0029	0.0005	0.0017	0.0007	0.0031
P02766	Transthyretin OS=Homo sapiens OX=9606 GN=TTR PE=1 SV=1								0.0293
P02768	Serum albumin OS=Homo sapiens OX=9606 GN=ALB PE=1 SV=2		0.0078		0.0108		0.0184		0.0264
P02771	Alpha-fetoprotein OS=Homo sapiens OX=9606 GN=AFP PE=1 SV=1						0.0005
P02774-3	Isoform 3 of Vitamin D-binding protein OS=Homo sapiens OX=9606 GN=GC	0.002	0.0025	0.0035	0.003		0.0025	0.0011
P02786	Transferrin receptor protein 1 OS=Homo sapiens OX=9606 GN=TFRC PE=1 SV=2	0.0165	0.0177	0.0116	0.0086	0.0049	0.0035	0.0004	0.0022
P02787	Serotransferrin OS=Homo sapiens OX=9606 GN=TF PE=1 SV=3					0.0032		0.0046
P02790	Hemopexin OS=Homo sapiens OX=9606 GN=HPX PE=1 SV=2					0.0047	0.0028	0.0067	0.0036
P02792	Ferritin light chain OS=Homo sapiens OX=9606 GN=FTL PE=1 SV=2	0.0171	0.021	0.0423	0.0621	0.0038	0.0197	0.014	0.0353
P02794	Ferritin heavy chain OS=Homo sapiens OX=9606 GN=FTH1 PE=1 SV=2	0.012	0.0109	0.0247	0.0297	0.0022	0.008	0.0128	0.0143
P02795	Metallothionein-2 OS=Homo sapiens OX=9606 GN=MT2A PE=1 SV=1	0.026	0.0543	0.0551	0.1683	0.0079	0.0645	0.0213	0.0714
P03897	NADH-ubiquinone oxidoreductase chain 3 OS=Homo sapiens OX=9606 GN=MT-ND3 PE=1 SV=1	0.0029	0.0036	0.0036	0.0044
P03956	Interstitial collagenase OS=Homo sapiens OX=9606 GN=MMP1 PE=1 SV=3			0.0059
P04004	Vitronectin OS=Homo sapiens OX=9606 GN=VTN PE=1 SV=1	0.0007	0.0008		0.001	0.0008	0.0012	0.0011	0.0047
P04040	Catalase OS=Homo sapiens OX=9606 GN=CAT PE=1 SV=3	0.0112	0.0185	0.0246	0.0272	0.0024	0.0045	0.0049	0.0112
P04062	Glucosylceramidase OS=Homo sapiens OX=9606 GN=GBA PE=1 SV=3			0.0085
P04062-2	Isoform Short of Glucosylceramidase OS=Homo sapiens OX=9606 GN=GBA	0.0036
P04062-5	Isoform 5 of Glucosylceramidase OS=Homo sapiens OX=9606 GN=GBA						0.0006	0.0024	0.0034
P04075	Fructose-bisphosphate aldolase A OS=Homo sapiens OX=9606 GN=ALDOA PE=1 SV=2	0.2029	0.2489	0.2135	0.3311	0.0635	0.1195	0.053	0.0951
P04080	Cystatin-B OS=Homo sapiens OX=9606 GN=CSTB PE=1 SV=2	0.0844	0.055	0.1052	0.1708	0.0353	0.0558	0.0507	0.1363
P04083	Annexin A1 OS=Homo sapiens OX=9606 GN=ANXA1 PE=1 SV=2	0.1995	0.2906	0.35	0.8241	0.1602	0.2326	0.1261	0.3824
P04114	Apolipoprotein B-100 OS=Homo sapiens OX=9606 GN=APOB PE=1 SV=2	0.0001				0.0001
P04150-3	Isoform Alpha-2 of Glucocorticoid receptor OS=Homo sapiens OX=9606 GN=NR3C1		0.0005
P04156	Major prion protein OS=Homo sapiens OX=9606 GN=PRNP PE=1 SV=1				0.0042			0.0011
P04156-2	Isoform 2 of Major prion protein OS=Homo sapiens OX=9606 GN=PRNP						0.0012		0.0022
P04179	Superoxide dismutase [Mn], mitochondrial OS=Homo sapiens OX=9606 GN=SOD2 PE=1 SV=3	0.0099			0.019	0.0019			0.0083
P04179-2	Isoform 2 of Superoxide dismutase [Mn], mitochondrial OS=Homo sapiens OX=9606 GN=SOD2						0.0057
P04179-3	Isoform 3 of Superoxide dismutase [Mn], mitochondrial OS=Homo sapiens OX=9606 GN=SOD2			0.0092				0.0037
P04179-4	Isoform 4 of Superoxide dismutase [Mn], mitochondrial OS=Homo sapiens OX=9606 GN=SOD2		0.0163
P04180	Phosphatidylcholine-sterol acyltransferase OS=Homo sapiens OX=9606 GN=LCAT PE=1 SV=1								0.0013
P04181	Ornithine aminotransferase, mitochondrial OS=Homo sapiens OX=9606 GN=OAT PE=1 SV=1	0.0206	0.011	0.0031	0.0176	0.0004	0.0014
P04183	Thymidine kinase, cytosolic OS=Homo sapiens OX=9606 GN=TK1 PE=1 SV=2	0.0423	0.0445			0.0068	0.0013		0.0049
P04196	Histidine-rich glycoprotein OS=Homo sapiens OX=9606 GN=HRG PE=1 SV=1								0.0031
P04259	Keratin, type II cytoskeletal 6B OS=Homo sapiens OX=9606 GN=KRT6B PE=1 SV=5	0.0334	0.0471	0.0286	0.0538	0.0325	0.0839	0.0497	0.0863
P04264	Keratin, type II cytoskeletal 1 OS=Homo sapiens OX=9606 GN=KRT1 PE=1 SV=6	0.7857	0.1936	0.1595	0.3223	0.1747	0.4777	0.2508	0.4944
P04275	von Willebrand factor OS=Homo sapiens OX=9606 GN=VWF PE=1 SV=4			0.0003		0.0001		0.0001
P04350	Tubulin beta-4A chain OS=Homo sapiens OX=9606 GN=TUBB4A PE=1 SV=2	0.2972	0.8536	0.6687	0.6618	0.1587	0.2509	0.1996	0.368
P04406	Glyceraldehyde-3-phosphate dehydrogenase OS=Homo sapiens OX=9606 GN=GAPDH PE=1 SV=3	0.6768	2.1998	0.8435	1.7294	0.323	0.5107	0.1562	0.5332
P04424	Argininosuccinate lyase OS=Homo sapiens OX=9606 GN=ASL PE=1 SV=4	0.0015	0.0027	0.0039	0.0022
P04632	Calpain small subunit 1 OS=Homo sapiens OX=9606 GN=CAPNS1 PE=1 SV=1		0.0767						0.1148
P04637	Cellular tumor antigen p53 OS=Homo sapiens OX=9606 GN=TP53 PE=1 SV=4	0.0135	0.0107
P04637-4	Isoform 4 of Cellular tumor antigen p53 OS=Homo sapiens OX=9606 GN=TP53				0.0013
[truncated: 4,577 more rows]
