# Supplementary material for: Senescence of endothelial cells increases susceptibility to Kaposi’s sarcoma–associated herpesvirus infection via CD109-mediated viral entry
Source: J Clin Invest. 2024 Dec 12;135(4):e183561. doi: 10.1172/JCI183561 (PMC11827841; doi:10.1172/JCI183561)
Supplement: Supporting data values [file jci-135-183561-s015.xlsx]

## Sheet: Fig 1.
	Figure 1B
	infectivity (%)		trial 1	trial 2	trial 3
	HUVEC	p<7	29.48	31.42	33.82
		p>35	53.12	56.14	57.43
	HUVEC	doxorubicin -	28.78	30.77	31.24
		doxorubicin +	91.18	91.98	88.25
	HuALRT	doxycycline +	15.06	15.46	17.13
		doxycycline -	62.98	61.12	58.11
	Figure 1C
	qPCR Cq value		ORF 26			GAPDH
			trial 1	trial 2	trial 3	trial 1	trial 2	trial 3
	HUVEC	p<7	24.08	24.01	24.04	25.08	25.1	25.16
		p>35	22.61	22.69	22.8	26.4	26.33	26.46
	HUVEC	doxorubicin -	22.62	22.13	22.64	22.05	22.1	22.23
		doxorubicin +	20.98	20.67	20.71	21.92	21.93	21.88
	HuALRT	doxycycline +	32.55	32.63	32.07	31.57	31.38	31.56
		doxycycline -	29.4	29.31	28.3	31.13	31.07	30.26
	Figure 1D
	qPCR Cq value		ORF 71			GAPDH
			trial 1	trial 2	trial 3	trial 1	trial 2	trial 3
	HUVEC	p<7	27.53	27.25	27.34	18.24	18.12	18.15
		p>35	25.73	25.57	25.63	18.45	18.75	18.62
	HUVEC	doxorubicin -	33.29	33.2	33.12	18.82	18.86	18.74
		doxorubicin +	31.36	31.99	31.52	19.17	19.11	19.24
	HuALRT	doxycycline +	25.98	25.11	25.25	17.77	17.82	17.54
		doxycycline -	24.78	24.62	24.52	19.04	19.03	19.21

## Sheet: Fig 2.
	Figure 2B					Figure 2C
	HUVEC		HuARLT			qPCR Cq value		ORF 26			GAPDH
	- dox	+ dox	+ dc	- dc				trial 1	trial 2	trial 3	trial 1	trial 2	trial 3
	264	1524	94	333		HUVEC	doxorubicin -	24.42	24.25	24.3	21.35	21.25	21.32
	194	2046	98	634			doxorubicin +	23.08	23.11	23.11	21.82	21.82	21.85
	165	1812	94	524		HuALRT	doxycycline +	26.8	26.9	26.83	20.11	20.31	20.04
	216	2145	189	388			doxycycline -	25.71	25.8	25.45	20.68	20.84	20.96
	122	1514	124	436
	219	1305	57	553
	317	1730	40	541
	143	1373	78	1173
	207	1499	49	976
	188	1291	89	963

## Sheet: Fig 3.
	Figure 3B					Figure 3C
	HUVEC		HuARLT			qPCR Cq value		ORF 26			GAPDH
	- dox	+ dox	+ dc	- dc				trial 1	trial 2	trial 3	trial 1	trial 2	trial 3
	268	1198	117	1237		HUVEC	doxorubicin -	29.1	29.06	29.08	23.29	23.34	23.4
	135	1291	126	692			doxorubicin +	28.63	28.68	28.63	24.86	24.86	25
	130	2328	45	577		HuALRT	doxycycline +	22.2	22	21.99	22.25	22.24	22.27
	135	1222	80	813			doxycycline -	23.15	23.07	22.93	24.13	24.16	24.25
	143	1127	133	732
	99	1582	149	694
	165	2139	112	1310
	253	1468	105	769
	128	2156	159	870
	93	2660	125	1267

## Sheet: Fig 4.
																			i
		Figure 4C
				HuARLT			HUVEC
				trial 1	trial 2	trial 3	trial 1	trial 2	trial 3
		HO-1	control	2.66	3.5	3.21	1.26	2.5	1.57
			senescence	2.24	2.5	2.41	4.26	3.3	3.41
		Cav-1	control	1.06	1	1.13	5.98	7.2	5.32
			senescence	5.32	5.9	5.91	29.78	33.1	27.77
		INTG-α2	control	4.86	3.8	3.52	2.48	2.1	2.21
			senescence	13.06	15.2	11.52	5.86	6.8	6.13
		P4HB	control	5.06	7.6	4.62	2.5	3.5	2.22
			senescence	1.68	2.1	1.36	28.24	29.1	27.81
		VASP	control	20.7	20.2	18.51	66.96	66.7	68.11
			senescence	5.24	3.1	4.23	22.38	20.9	18.42
		F11R	control	99.94	99.8	99.22	99.38	99.1	98.55
			senescence	99.98	100	99.76	99.9	99.6	99.32
		CD109	control	66.96	61.2	63.87	67.42	65.2	70.22
			senescence	93.62	98.2	91.35	79.91	82.2	83.16

## Sheet: Fig 6.
	Fig 6C-D
	HuARLT +dc
		WT	Cav-1 KO	ITGα2 KO	F11R KO	CD109 KO
	trial 1	77.6	27.5	81.88	77.8	10.96
	trial 2	77.78	29.14	80.12	75.22	11.35
	trial 3	74.54	31.3	82.32	66.14	12.76
	HuARLT +dc
		WT	Cav-1 KO	ITGα2 KO	F11R KO	CD109 KO
	trial 1	83.06	40.9	74.68	81.34	12.34
	trial 2	80.85	37.41	75.47	74.13	12.11
	trial 3	80.72	35.62	64.18	71.23	10.16

## Sheet: Fig 7.
	Figure 7B							Figure 7C
	+dc			-dc				qPCR Cq value		ORF 26			GAPDH
	WT	Cav-1 KO	CD109 KO	WT	Cav-1 KO	CD109 KO				trial 1	trial 2	trial 3	trial 1	trial 2	trial 3
	336	55	89	855	98	275		+dc	WT	21.61	21.39	21.49	23	23.04	23.03
	303	39	68	899	234	343			Cav-1 KO	22.59	22.13	22.28	23.25	23.33	23.17
	358	15	72	772	271	175			CD109 KO	22.15	22.29	22.16	22.61	22.88	22.78
	380	68	18	835	204	409		-dc	WT	21.12	20.97	20.91	23.31	23.45	23.55
	622	32	80	862	78	256			Cav-1 KO	21.85	21.92	22.04	23.69	23.62	23.64
	383	37	134	809	20	230			CD109 KO	22.86	22.93	22.81	23.72	24.01	24.57
	538	42	67	1148	163	292
	320	39	104	677	105	160
	316	31	44	1126	121	219
	238	83	53	1079	172	262

## Sheet: Fig 8.
	Fig 8C Manders colocalization efficience, colocalization KSHV K 8.1 with			Fig 8D KSHV-CD109 SPR analysis						Fig 8E CD109 neutralization
				Time1	92100000	46000000	23000000	buffer		control	0.1ug	1ug	10ug
	CD109	Cav-1		-27.6283	0.9851	2.2433	1.1305	0		100.4	96.7	87.1	46.7
	0.194	0.009		-26.6283	1.3633	2.3328	1.1394	0		100	95.4	87.1	46.4
	0.227	0.013		-25.6283	1.3502	2.1627	1.2255	0		99.8	98.8	80.8	45.3
	0.074	0		-24.6283	0.9652	2.0872	0.778	0
	0.268	0.012		-23.6283	1.141	2.4227	1.2079	0
	0.555	0.013		-22.6283	1.1643	2.2472	1.0625	0
	0.896	0.172		-21.6283	1.626	2.3525	1.5483	0
	0.153	0.024		-20.6283	1.2058	1.9297	1.1853	0
	0.153	0.012		-19.6283	1.1406	2.1231	0.6634	0
	0.143	0.07		-18.6283	1.4325	2.2714	1.2954	0
	0.314	0.001		-17.6283	1.3879	2.5431	1.4754	0
	0.212	0.095		-16.6283	0.9604	1.726	0.5649	0
				-15.6283	-0.7329	-0.4019	-1.2911	0
				-14.6283	-0.736	0.4439	-0.5611	0
				-13.6283	-0.5418	0.7948	-0.4186	0
				-12.6283	-0.7922	0.1934	-0.1655	0
				-11.6283	-0.9051	-1.7692	0.2014	0
				-10.6283	-0.4754	-0.7783	0.1549	0
				-9.6283	-0.1631	0.2115	0.7144	0
				-8.6283	0.8016	0.814	1.1794	0
				-7.6283	0.6232	0.8221	0.8825	0
				-6.6283	0.8502	0.8774	0.8137	0
				-5.6283	0.7301	0.8742	1.2931	0
				-4.6283	0.9642	1.5884	1.2461	0
				-3.6283	0.7283	1.8941	1.4432	0
				-2.6283	2.9938	3.8569	3.3614	0
				-1.6283	3.7258	2.9287	1.8661	0
				-0.6283	1.0607	0.0123	-0.295	0
				0.3717	-0.6819	-0.4701	-0.4139	0
				1.3717	0.4049	1.2467	1.0954	0
				2.3717	2.3708	2.916	1.7294	0
				3.3717	3.7971	3.3657	1.6381	0
				4.3717	4.2532	3.1943	1.2954	0
				5.3717	4.2199	3.3023	1.0283	0
				6.3717	4.436	3.1527	1.1692	0
				7.3717	4.4682	3.7086	1.1835	0
				8.3717	5.4581	3.5697	0.8041	0
				9.3717	5.7352	3.3456	1.2031	0
				10.3717	5.6877	3.598	1.0721	0
				11.3717	6.2531	3.9586	1.6741	0
				12.3717	7.0723	4.6487	1.7977	0
				13.3717	7.1651	4.5551	1.0904	0
				14.3717	7.3226	4.8021	1.7939	0
				15.3717	8.321	5.5213	1.9376	0
				16.3717	8.1662	5.1773	1.4119	0
				17.3717	8.4565	5.5579	1.3801	0
				18.3717	9.0457	5.5236	1.6335	0
				19.3717	9.4974	5.8327	1.8653	0
				20.3717	9.4769	5.5879	1.7943	0
				21.3717	9.9003	6.2639	1.9834	0
				22.3717	10.7285	6.3214	2.6863	0
				23.3717	10.9723	6.7563	2.6013	0
				24.3717	11.6939	7.1329	3.0311	0
				25.3717	12.3418	7.6195	2.9112	0
				26.3717	11.8535	6.4643	2.269	0
				27.3717	11.5097	6.5742	2.2867	0
				28.3717	11.8671	6.821	1.7324	0
				29.3717	12.244	6.8769	2.0735	0
				30.3717	11.9762	6.7453	2.1343	0
				31.3717	12.2554	7.2455	2.6185	0
				32.3717	13.3078	7.1622	2.6764	0
				33.3717	13.556	7.6803	2.558	0
				34.3717	13.364	7.3007	2.5008	0
				35.3717	13.3745	7.7819	2.6986	0
				36.3717	13.9276	7.5743	2.6133	0
				37.3717	14.2099	7.8991	2.6231	0
				38.3717	14.3358	8.1083	2.1733	0
				39.3717	14.3837	8.2656	2.5069	0
				40.3717	14.6743	8.381	2.7268	0
				41.3717	15.2334	8.7966	2.7895	0
				42.3717	15.186	8.4592	2.5912	0
				43.3717	15.2001	8.3865	2.6243	0
				44.3717	15.5788	9.14	3.1338	0
				45.3717	15.6854	9.2432	2.843	0
				46.3717	15.8394	8.8208	3.0273	0
				47.3717	16.0197	8.7652	2.6723	0
				48.3717	16.2118	8.811	2.8071	0
				49.3717	16.4732	9.3781	2.9387	0
				50.3717	16.2353	9.492	3.2153	0
				51.3717	16.7828	9.3362	2.8192	0
				52.3717	16.6926	9.6928	2.8784	0
				53.3717	16.9824	9.8327	3.3651	0
				54.3717	16.9233	9.8089	3.1979	0
				55.3717	17.0686	9.4032	3.0087	0
				56.3717	17.4614	9.1217	3.5367	0
				57.3717	17.5795	9.879	3.2494	0
				58.3717	17.2614	9.6586	2.9258	0
				59.3717	17.6141	10.8091	3.6185	0
				60.3717	17.8878	10.0183	3.6689	0
				61.3717	18.0518	9.8679	3.5029	0
				62.3717	17.7301	10.4282	3.3131	0
				63.3717	17.9557	10.7664	3.7098	0
				64.3717	18.4733	10.9304	3.9835	0
				65.3717	18.2014	10.5571	3.7673	0
				66.3717	18.4873	10.5307	3.4288	0
				67.3717	18.5135	10.5467	3.7862	0
				68.3717	18.4268	10.9158	4.082	0
				69.3717	18.2598	10.9479	4.1301	0
				70.3717	19.1295	11.0243	3.8985	0
				71.3717	19.2297	11.222	4.5362	0
				72.3717	19.0653	11.0625	4.1191	0
				73.3717	18.968	11.2626	4.1823	0
				74.3717	18.8196	11.6552	4.5133	0
				75.3717	19.3989	11.524	4.5276	0
				76.3717	19.4197	11.2556	4.3191	0
				77.3717	19.6446	11.9584	4.5789	0
				78.3717	19.7736	12.0126	4.7231	0
				79.3717	19.8479	12.0098	4.7016	0
				80.3717	19.5551	11.5926	4.3906	0
				81.3717	20.0626	11.6501	4.5643	0
				82.3717	19.9266	11.896	4.4413	0
				83.3717	20.2224	11.9765	4.6332	0
				84.3717	19.9728	12.0497	4.5465	0
				85.3717	20.3073	12.3516	4.8719	0
				86.3717	20.5549	12.6539	4.7976	0
				87.3717	20.1793	12.2397	4.9121	0
				88.3717	19.2224	12.7234	4.8656	0
				89.3717	19.5724	12.1748	4.6159	0
				90.3717	20.2197	12.6049	4.7801	0
				91.3717	19.7494	12.2688	4.8724	0
				92.3717	19.9119	10.0393	4.8008	0
				93.3717	19.6817	11.2019	4.764	0
				94.3717	19.9423	12.6896	5.3578	0
				95.3717	20.0375	11.6462	5.346	0
				96.3717	19.7069	11.3286	4.8431	0
				97.3717	19.8419	11.9253	4.874	0
				98.3717	20.2922	12.3496	5.6162	0
				99.3717	20.3679	12.2228	5.592	0
				100.372	20.0643	11.9713	4.859	0
				101.372	19.447	11.3041	4.2869	0
				102.372	18.1046	10.2793	3.1734	0
				103.372	18.1782	10.3439	3.5534	0
				104.372	18.4734	10.2933	3.0876	0
				105.372	18.1912	10.3465	2.9304	0
				106.372	18.753	10.4047	3.3569	0
				107.372	17.8773	10.5976	2.9061	0
				108.372	18.6204	10.9701	3.6686	0
				109.372	18.7152	11.204	3.6267	0
				110.372	19.1877	11.5927	3.9342	0
				111.372	19.3668	11.0668	4.1869	0
				112.372	20.1572	11.4353	4.5408	0
				113.372	19.096	11.962	4.9581	0
				114.372	20.0592	12.63	5.1938	0
				115.372	19.7337	12.774	5.0918	0
				116.372	19.851	13.534	5.6706	0
				117.372	21.3416	13.9022	6.0174	0
				118.372	21.5247	13.7018	5.7152	0
				119.372	22.15	13.932	6.3157	0
				120.372	21.7035	14.1097	5.7302	0
				121.372	21.6116	13.4256	5.3753	0
				122.372	21.1943	14	5.824	0
				123.372	21.5131	14.2989	6.0741	0
				124.372	21.9526	14.2345	5.9829	0
				125.372	21.4705	13.4862	5.5258	0
				126.372	21.5831	13.9281	5.7766	0
				127.372	21.6663	13.4825	5.7993	0
				128.372	21.6178	12.9554	6.0537	0
				129.372	20.758	13.7549	5.8669	0
				130.372	21.8254	14.1078	6.2521	0
				131.372	21.6475	14.0162	5.8431	0
				132.372	21.7643	14.3618	6.1735	0
				133.372	21.6644	14.1088	6.1845	0
				134.372	21.3652	14.0677	5.7461	0
				135.372	21.6725	14.0901	6.3224	0
				136.372	21.5889	14.7709	6.8906	0
				137.372	21.8246	14.47	6.268	0
				138.372	22.1408	14.78	6.5715	0
				139.372	22.2939	14.5388	6.0744	0
				140.372	22.1335	14.5598	6.4393	0
				141.372	21.6442	14.6617	6.6469	0
				142.372	21.5721	14.6913	6.1063	0
				143.372	21.6046	14.6909	6.1	0
				144.372	21.9142	14.4156	6.7851	0
				145.372	22.2671	14.9734	6.9256	0
				146.372	21.6382	13.9314	6.2422	0
				147.372	21.5285	13.7337	6.614	0
				148.372	21.8664	13.4472	6.1302	0
				149.372	21.68	13.3863	6.065	0
				150.372	21.8704	13.4672	6.317	0
				151.372	21.7484	14.6655	6.0608	0
				152.372	21.7976	15.1041	6.4238	0
				153.372	21.6719	15.1168	6.9598	0
				154.372	20.8375	15.1197	6.4755	0
				155.372	20.821	15.4018	6.584	0
				156.372	20.5177	15.3466	6.6565	0
				157.372	21.1868	15.1584	6.9695	0
				158.372	22.2006	15.3711	6.6794	0
				159.372	21.9851	15.0003	6.8164	0
				160.372	22.2763	15.0868	6.8004	0
				161.372	22.0028	15.0113	6.7453	0
				162.372	21.8673	15.4198	7.0353	0
				163.372	22.0747	15.1198	6.7497	0
				164.372	21.6652	14.6535	6.8486	0
				165.372	21.8292	15.0838	6.972	0
				166.372	21.7526	15.3353	6.925	0
				167.372	21.9192	15.0386	6.8631	0
				168.372	21.9508	14.864	6.5715	0
				169.372	21.8426	14.8738	6.6614	0
				170.372	21.8514	15.4966	6.7067	0
				171.372	21.8857	15.4293	7.1595	0
				172.372	21.7709	15.2301	7.327	0
				173.372	21.9329	15.8078	7.2955	0
				174.372	21.8367	15.1675	7.1099	0
				175.372	21.4033	15.3793	6.5623	0
				176.372	21.8585	15.3108	6.6771	0
				177.372	21.5115	14.4038	6.1657	0
				178.372	21.1472	14.7656	5.8243	0
				179.372	21.387	15.1922	6.621	0
				180.372	22.0018	16.3033	7.9064	0
				181.372	22.6606	16.3323	8.49	0
				182.372	22.9377	16.0204	8.1866	0
				183.372	23.6349	16.7984	8.1423	0
				184.372	23.1357	16.8233	6.5396	0
				185.372	22.024	16.1476	6.2136	0
				186.372	21.8481	15.499	6.491	0
				187.372	22.4801	15.9171	7.3102	0
				188.372	22.054	15.3968	6.7454	0
				189.372	21.1893	14.5794	6.5045	0
				190.372	21.5251	14.9664	6.5517	0
				191.372	21.28	15.1013	6.6682	0
				192.372	21.4842	14.7868	6.5457	0
				193.372	21.2751	14.8378	6.2829	0
				194.372	21.5198	14.6574	6.5316	0
				195.372	21.374	15.1308	6.9304	0
				196.372	21.1897	15.0231	6.8852	0
				197.372	21.5168	15.0725	6.7569	0
				198.372	21.0751	15.2063	6.3416	0
				199.372	20.8839	14.7626	6.725	0
				200.372	20.6187	14.4756	6.3824	0
				201.372	20.9178	14.4571	6.4735	0
				202.372	21.1577	14.7694	6.2651	0
				203.372	21.369	14.8499	6.6269	0
				204.372	21.1642	14.7771	6.689	0
				205.372	20.9774	14.9355	6.6196	0
				206.372	21.0355	14.9193	6.7806	0
				207.372	21.2004	14.3446	6.6316	0
				208.372	20.6492	14.3601	5.9028	0
				209.372	20.6219	14.7663	6.4377	0
				210.372	20.8699	14.9612	6.7335	0
				211.372	20.6945	14.4775	6.22	0
				212.372	20.978	14.7944	6.7077	0
				213.372	21.0721	15.0852	6.6122	0
				214.372	20.8877	14.8368	6.6703	0
				215.372	20.9995	14.6145	6.3942	0
				216.372	20.9548	14.9292	6.4294	0
				217.372	20.8222	14.5585	6.4403	0
				218.372	20.7354	14.4662	6.2675	0
				219.372	20.855	14.8761	6.5089	0
				220.372	20.5781	14.4462	6.1818	0
				221.372	21.0823	14.7838	5.9615	0
				222.372	20.7338	14.783	6.2202	0
				223.372	20.8196	14.4082	6.2242	0
				224.372	20.471	14.3703	6.1356	0
				225.372	20.7392	14.7176	6.5642	0
				226.372	21.0672	14.5714	6.1057	0
				227.372	20.5975	14.031	5.9363	0
				228.372	20.6062	14.8706	6.3322	0
				229.372	20.9186	14.8899	6.2218	0
				230.372	21.0983	15.1732	6.7076	0
				231.372	20.6784	14.3693	6.2172	0
				232.372	20.6465	14.1558	6.0659	0
				233.372	20.661	14.4191	6.0724	0
				234.372	20.7873	14.7736	6.0723	0
				235.372	20.9493	14.3052	6.1343	0
				236.372	20.6237	14.1468	6.6096	0
				237.372	20.7144	14.2985	6.0228	0
				238.372	20.5344	14.5545	6.0798	0
				239.372	20.7666	14.4701	5.957	0
				240.372	21.0024	14.7246	6.3466	0
				241.372	20.8967	14.1504	5.9107	0
				242.372	20.6552	14.344	6.0551	0
				243.372	20.54	14.8326	6.0365	0
				244.372	21.0229	14.853	6.082	0
				245.372	20.96	14.6422	6.4367	0
				246.372	20.5328	14.3391	5.628	0
				247.372	20.5581	14.1491	5.6587	0
				248.372	20.2754	14.1828	5.7405	0
				249.372	20.5972	14.8343	6.5973	0
				250.372	20.4226	14.4507	5.8977	0
				251.372	20.9506	14.4088	6.2589	0
				252.372	20.5686	14.4804	5.9436	0
				253.372	20.4946	14.0924	5.7207	0
				254.372	20.4778	14.1118	5.9376	0
				255.372	20.857	14.2843	6.3791	0
				256.372	20.7035	13.9973	5.9534	0
				257.372	20.8272	14.5631	6.2041	0
				258.372	20.474	14.6548	6.2418	0
				259.372	20.59	14.421	5.9919	0
				260.372	20.9064	14.5208	6.5294	0
				261.372	21.0126	14.5637	6.0282	0
				262.372	20.6906	14.1776	6.2709	0
				263.372	20.3796	14.2116	6.3589	0
				264.372	21.1775	14.5671	6.4865	0
				265.372	21.0182	14.3703	6.0807	0
				266.372	20.5795	14.1922	5.9762	0
				267.372	20.9326	14.2348	6.4568	0
				268.372	20.6765	14.4856	6.3662	0
				269.372	20.4155	14.1226	6.2061	0
				270.372	20.8028	14.4042	6.2704	0
				271.372	20.959	14.4221	6.3652	0
				272.372	20.9403	14.2551	6.4378	0
				273.372	20.9081	14.2253	5.9154	0
				274.372	20.3626	13.8053	5.5146	0
				275.372	20.8667	14.1114	6.3334	0
				276.372	21.2564	14.233	6.1348	0
				277.372	20.7062	14.1678	6.0674	0
				278.372	21.1161	14.3896	6.5498	0
				279.372	20.6956	14.1019	6.6236	0
				280.372	20.9756	14.0482	6.48	0
				281.372	21.1088	14.4747	6.145	0
				282.372	20.9947	14.3396	6.2757	0
				283.372	21.1284	14.2324	6.2086	0
				284.372	21.1361	14.1013	6.4854	0
				285.372	21.0277	13.9225	6.3752	0
				286.372	21.1966	14.9298	6.2185	0
				287.372	21.1835	14.7766	6.502	0
				288.372	21.1383	14.3779	5.8942	0
				289.372	21.2532	14.4833	6.2974	0
				290.372	20.9061	14.7847	6.1157	0
				291.372	21.057	14.4385	6.5618	0
				292.372	21.0189	14.5108	6.1569	0
				293.372	21.2571	14.3239	6.4362	0
				294.372	21.2091	14.5013	6.3096	0
				295.372	20.9505	14.0571	5.9406	0
				296.372	21.0695	14.2316	6.0062	0
				297.372	21.499	14.5339	6.6537	0
				298.372	21.2773	14.2982	6.0443	0
				299.372	21.1237	14.2608	6.0357	0
				300.372	21.0655	13.8469	5.9807	0
				301.372	21.0926	14.5984	6.4806	0
				302.372	21.6433	14.7541	6.5649	0
				303.372	22.057	14.74	6.8713	0
				304.372	21.7716	14.4547	6.7561	0
				305.372	21.2223	13.8354	5.856	0
				306.372	21.2652	14.1936	6.0274	0
				307.372	21.2673	14.351	6.1277	0
				308.372	20.7726	14.6674	6.4208	0
				309.372	20.4122	14.9642	6.9393	0
				310.372	21.2407	14.3486	7.2695	0
				311.372	20.3657	14.5072	8.3268	0
				312.372	20.8021	14.6739	9.5263	0
				313.372	20.8216	14.3973	9.6608	0
				314.372	20.8796	14.4012	8.7141	0
				315.372	20.3638	14.2652	7.7039	0
				316.372	20.1935	14.8586	7.8637	0
				317.372	20.7148	14.6903	7.4787	0
				318.372	21.1127	14.323	6.7077	0
				319.372	20.9303	14.619	6.671	0
				320.372	20.9516	14.7314	6.9003	0
				321.372	21.1026	14.5197	6.703	0
				322.372	20.7771	14.6163	7.1405	0
				323.372	20.7835	14.6342	7.0063	0
				324.372	20.5694	14.3097	6.6951	0
				325.372	20.517	14.2955	6.4795	0
				326.372	20.714	14.4358	6.4916	0
				327.372	20.0587	13.9898	6.2696	0
				328.372	20.8215	14.7756	6.845	0
				329.372	20.9941	14.3314	6.4678	0
				330.372	20.8357	14.7297	6.3682	0
				331.372	21.428	14.5733	6.976	0
				332.372	21.9989	14.359	6.2321	0
				333.372	20.5885	14.563	6.449	0
				334.372	20.7803	14.624	7.0466	0
				335.372	20.3302	14.6909	6.5588	0
				336.372	19.9908	14.6835	6.4699	0
				337.372	21.1371	14.469	6.4231	0
				338.372	22.056	14.1186	6.7109	0
				339.372	21.655	14.1355	6.491	0
				340.372	21.8311	14.7079	6.5638	0
				341.372	21.6069	14.0803	6.2212	0
				342.372	21.7267	14.4644	6.5123	0
				343.372	21.8791	14.4625	6.9956	0
				344.372	22.1637	14.3966	6.4719	0
				345.372	21.6837	14.5252	6.5337	0
				346.372	21.9933	14.2734	7.0168	0
				347.372	21.7423	14.4829	6.6825	0
				348.372	21.9485	14.3034	5.9672	0
				349.372	21.0051	14.2832	6.2488	0

## Sheet: Fig S1
	Figure S1C							Figure S1D
	Proliferation of HUVECs with replicative senescnece							Doxorubicin tx HUVEC cell prolifeation
	day after culture	passage	Cell count (x106)		PDL	Accumulate PDL		Accmulate cell count (x106)		trial 1	trial 2	trial 3
			seed cell	Counted cell				- dox	Day 0	2	2	2
	1	2	2	5.21	1.38048	1.38048			Day 2	5.3	7	6
	3	3	2	5.13	1.35817	2.73865			Day 4	10.2	12.7	13
	5	4	2	5.15	1.36378	4.10243		+ dox	Day 0	2	2	2
	7	5	2	5.17	1.36937	5.4718			Day 2	0.9	1.5	1
	9	6	2	5.19	1.37494	6.84674			Day 4	1.4	1.9	1.7
	11	7	2	5.21	1.38048	8.22722		Senescence HuARALT cell proliferation
	13	8	2	5.12	1.35536	9.58258		Accmulate cell count (x106)		trial 1	trial 2	trial 3
	15	9	2	5.355	1.42006	11.0026		+ dc	Day 0	2	2	2
	17	10	2	5.355	1.42006	12.4227			Day 2	6.15	7.5	7
	19	11	2	5.355	1.42006	13.8428			Day 4	12.75	11.5	13
	21	12	2	5.355	1.42006	15.2628		- dc	Day 0	2	2	2
	23	13	2	4.9	1.29203	16.5549			Day 2	3	2.2	2.8
	25	14	2	4.5	1.16925	17.7241			Day 4	4.7	4	4.6
	27	15	2	3.5	0.806886	18.531
	29	16	2	5.5	1.45858	19.9896
	31	17	2	5.3	1.40518	21.3947
	33	18	2	3.1	0.631901	22.0266
	35	19	2	5	1.32116	23.3478
	37	20	2	2.4	0.262882	23.6107
	39	21	2	3.15	0.654971	24.2657
	41	22	2	3	0.584623	24.8503
	43	23	2	3	0.584623	25.4349
	45	24	2	3.4	0.76509	26.2
	47	25	2	4.3	1.1037	27.3037
	49	26	2	3.65	0.867393	28.1711
	51	27	2	5	1.32116	29.4922
	53	28	2	3	0.584623	30.0769
	55	29	2	1.4	-0.514275	29.5626
	57	30	0.7	0.7	0	29.5626
	59	31	0.7	2	1.51369	31.0763
	61	32	2	0.9	-1.15133	29.925
	63	33	0.9	1.25	0.473656	30.3986
	65	34	0.833	1.866	1.16289	31.5615
	67	35	0.933	1.2	0.362875	31.9244
	69	36	0.6	0.9	0.584623	32.509
	71	37	0.9	1.2	0.414797	32.9238
	73	38	1.2	1.8	0.584623	33.5084

## Sheet: Fig S4
	Figure S4b
	Optical density value			non-senescence				senescence
				trial 1	trial 2	trial 3	trial 4	trial 1	trial 2	trial 3	trial 4
	Supernatanrt	HUVEC	Mock	1.19	1.1741	1.1839	1.2056	0.5857	0.5691	0.5795	0.5821
			KSHV	2.4349	2.4051	2.4473	2.3982	1.2365	1.1936	1.1884	1.2321
		HuARLT	Mock	0.4921	0.4917	0.5013	0.4912	0.4617	0.4654	0.4738	0.4738
			KSHV	0.72	0.6851	0.6829	0.6443	1.4474	1.4426	1.4527	1.4587
	Whole cell lysate	HUVEC	Mock	4	4	3.9712	3.9466	1.5009	1.4983	1.5046	1.5006
			KSHV	2.5639	2.5955	2.593	2.6192	0.5676	0.5638	0.5616	0.5638
		HuARLT	Mock	2.7701	2.7484	2.7143	2.7047	2.248	2.2419	2.2216	2.3001
			KSHV	3.1894	3.1235	3.0948	3.1013	3.2828	3.2425	3.3019	3.265
	Figure S4c
	Cq value		ORF59			ORF65			GAPDH
			trial 1	trial 2	trial 3	trial 1	trial 2	trial 3	trial 1	trial 2	trial 3
	HUVEC	- dox	24.56	24.4	24.43	26.97	27.08	27.13	17.21	17.15	17.37
		+ dox	20	20.48	20.53	21.95	21.78	21.89	17.39	17.4	17.68
	HuARLT	+ dc	22.42	22.38	22.4	23.73	23.67	23.89	17.35	17.28	17.23
		- dc	18.88	18.96	18.9	19.63	19.65	19.48	18.48	18.34	18.31
	Figure S4e
	KSHV gene copy number	Standard Cq value	sample name		cq value	viral gene number
	10000000000	7.42	HUVEC	- dox	21.4	518800
		7.25			21.41	515900
		7.14			21.45	503700
	1000000000	9.54		+ dox	19.44	1862000
		9.43			19.53	1750000
		9.3			19.67	1603000
	100000000	12.44	HuARLT	-dc	23.18	324000
		12.11			24.26	164200
		11.92			24.06	185800
	10000000	16.73		+ dc	22	675600
		16.48			22.14	617600
		16.23			22.31	558600
	1000000	20.86
		20.65
		20.8
	100000	24.31
		24.3
		24.1
	10000	27.66
		27.63
		27.51

## Sheet: Fig S7
	Figure S7 KSHV receptor flow cytometry assay
	Target	Status	HUVEC			HuARLT
			trial 1	trial 2	trial 3	trial 1	trial 2	trial 2
	HSPG	control	63.72	62.22	65.52	60.66	61.12	60.42
		senescence	75.64	75.51	72.98	34.78	33.28	35.7
	xCT	control	14.42	14.01	16.05	18.22	19	17.74
		senescence	17.16	13.21	11.9	11.5	12.11	12.24
	EPHA2	control	2.02	1.75	1.36	5.18	5.94	5
		senescence	7.5	6.96	6.8	4.22	4.33	4.86
	CD98	control	95.1	97.54	98.8	98.36	98.21	98.26
		senescence	90.54	95.01	94.06	58.06	58.02	58.06
	ITG α3β1	control	2.46	2.23	0.86	4.54	4.96	5.26
		senescence	4.68	3.12	2.16	5.56	5.5	6.48
	ITG αVβ3	control	0.24	0.78	0.94	5.88	5.95	5.5
		senescence	2.76	2.13	1.46	3.96	4.01	4.06
	ITG αVβ5	control	3	2.78	2.52	7.68	7.12	6.52
		senescence	9.24	8.95	7.37	5.6	5.55	5.56

[truncated: 4 more sheets: Fig S10, Fig S11, Fig S12, Fig S15]
